# Supplementary material for: Aberrant immunomodulatory signature in β-propeller protein-associated neurodegeneration patient iPSC-derived microglia
Source: Sci Rep. 2026 Jun 15;16:18516. doi: 10.1038/s41598-026-55648-w (PMC13270018; doi:10.1038/s41598-026-55648-w)
Supplement: Supplementary file 2 — Supplementary Material 2 [file 41598_2026_55648_MOESM2_ESM.xlsx]

## Sheet: Sheet1
Short Name	Full Name	Genetic Background	Sex	Link
Control 1	SFC156-03-01-01A	Control	male	https://hpscreg.eu/cell-line/STBCi101-A
Control 2	SFC-065-03-06-08A	Control	male	https://hpscreg.eu/cell-line/STBCi057-B
BPAN 1	L-8172-14	BPAN; WDR45 (c.519+1_519+3delGTG) PLA2G6 (c.91G>A)	female	PMID: 30169597
BPAN 2	HA590-1	BPAN; WDR45 c.344+2T>G intron 5 het.	female	PMID 35462318
