# Supplementary material for: Aberrant immunomodulatory signature in β-propeller protein-associated neurodegeneration patient iPSC-derived microglia
Source: Sci Rep. 2026 Jun 15;16:18516. doi: 10.1038/s41598-026-55648-w (PMC13270018; doi:10.1038/s41598-026-55648-w)
Supplement: Supplementary file 3 — Supplementary Material 3 [file 41598_2026_55648_MOESM3_ESM.xlsx]

## Sheet: Overlap_All
Gene	Nanostring_LFC	Nanostring_p	Nanostring_q	significant_5perc_FDR	Ensembl ID	Hip_LFC_FvsM	Hip_adjP	DirLabel_Hippocampus	Fron_LFC_FvsM	Fron_adjP	DirLabel_Frontal	Any_Concordant	Any_Discordant
KDM5D	-6.06067	6.25714e-12	3.01594e-09	TRUE	ENSMUSG00000056673	-10.3629	1.90044e-20	Concordant	-10.9894	7.78431e-23	Concordant	TRUE	FALSE
RPS9	-0.334	2.60732e-05	0.00510977	TRUE	ENSMUSG00000006333	-0.203274	0.439352	Concordant	-0.354753	0.277716	Concordant	TRUE	FALSE
RAD51C	-1.05883	3.18036e-05	0.00510977	TRUE	ENSMUSG00000007646	0.446192	0.28964	Discordant	0.339225	0.68284	Discordant	FALSE	TRUE
CX3CR1	-1.699	5.90978e-05	0.00712129	TRUE	ENSMUSG00000052336	-0.664517	0.211774	Concordant	0.246214	0.831822	Discordant	TRUE	TRUE
PROS1	-0.513833	9.4188e-05	0.00831494	TRUE	ENSMUSG00000022912	0.0142012	0.977214	Discordant	0.385288	0.476233	Discordant	FALSE	TRUE
TNFRSF13C	-2.06333	0.000103506	0.00831494	TRUE	ENSMUSG00000068105	0.125208		Discordant	-1.42958		Concordant	TRUE	TRUE
VEGFA	1.81733	0.000124903	0.00860046	TRUE	ENSMUSG00000023951	-0.188962	0.105115	Discordant	0.0172684	0.958268	Concordant	TRUE	TRUE
TNFSF12	1.44	0.000207014	0.0124726	TRUE	ENSMUSG00000097328	0.0598914	0.911163	Concordant	-0.220651	0.790852	Discordant	TRUE	TRUE
SETD7	0.6445	0.000265947	0.0128187	TRUE	ENSMUSG00000037111	0.180482	0.455866	Concordant	-0.143695	0.732983	Discordant	TRUE	TRUE
MS4A4A	-1.35917	0.000252588	0.0128187	TRUE	ENSMUSG00000101389	0.447703	0.70149	Discordant	0.297297		Discordant	FALSE	TRUE
MAFF	1.666	0.000339751	0.0128236	TRUE	ENSMUSG00000042622	-0.0835161	0.936578	Discordant	0.490774		Concordant	TRUE	TRUE
LFNG	0.786333	0.000305642	0.0128236	TRUE	ENSMUSG00000029570	-0.541694	0.00169818	Discordant	-0.242179	0.414263	Discordant	FALSE	TRUE
TCIRG1	0.668833	0.000345866	0.0128236	TRUE	ENSMUSG00000001750	-0.199499	0.525436	Discordant	0.173336	0.75388	Concordant	TRUE	TRUE
KIF2C	-1.12067	0.000398308	0.0137132	TRUE	ENSMUSG00000028678	-0.25435	0.825255	Concordant	0.471651		Discordant	TRUE	TRUE
CLEC7A	-0.776667	0.000484684	0.0155745	TRUE	ENSMUSG00000102040							FALSE	FALSE
B3GNT5	-1.05183	0.000675163	0.0181238	TRUE	ENSMUSG00000022686	0.793759	0.380625	Discordant	1.3942		Discordant	FALSE	TRUE
RRM2	-1.86533	0.000752027	0.0181238	TRUE	ENSMUSG00000020649	0.0312165	0.974588	Discordant	0.431915		Discordant	FALSE	TRUE
CST7	1.184	0.000737638	0.0181238	TRUE	ENSMUSG00000068129	-3.31884		Discordant	-1.2437		Discordant	FALSE	TRUE
ASH2L	-0.800167	0.000722131	0.0181238	TRUE	ENSMUSG00000031575	-0.105774	0.552145	Concordant	0.0461515	0.908579	Discordant	TRUE	TRUE
ITGA6	-1.86767	0.000664676	0.0181238	TRUE	ENSMUSG00000027111	-0.268281	0.359427	Concordant	0.420535	0.265984	Discordant	TRUE	TRUE
PTTG1	-0.8065	0.000802935	0.0184293	TRUE	ENSMUSG00000020415	0.0860154	0.751067	Discordant	0.370356	0.212812	Discordant	FALSE	TRUE
TMEM173	-1.2505	0.000997131	0.0218462	TRUE	ENSMUSG00000024349	-0.629397	0.379636	Concordant	0.250482	0.872998	Discordant	TRUE	TRUE
BARD1	-0.768167	0.00107626	0.0225547	TRUE	ENSMUSG00000026196	0.337331	0.729518	Discordant	0.00175786		Discordant	FALSE	TRUE
CKS1B	-1.08867	0.00146653	0.0294528	TRUE	ENSMUSG00000028044	0.392255	0.692474	Discordant	-0.584493		Concordant	TRUE	TRUE
NCOR2	0.43	0.00161635	0.0299646	TRUE	ENSMUSG00000029478	-0.585101	0.00436623	Discordant	-0.292682	0.392729	Discordant	FALSE	TRUE
MEF2C	-0.826167	0.00186054	0.0320278	TRUE	ENSMUSG00000005583	0.344852	0.0968249	Discordant	0.143319	0.708325	Discordant	FALSE	TRUE
TMEM144	-1.536	0.00180231	0.0320278	TRUE	ENSMUSG00000027956	0.208397	0.441517	Discordant	0.0909006	0.888618	Discordant	FALSE	TRUE
KAT2B	-0.2935	0.00229722	0.0332138	TRUE	ENSMUSG00000000708	0.195845	0.440678	Discordant	0.113862	0.82775	Discordant	FALSE	TRUE
NCAPH	-1.08967	0.00211288	0.0332138	TRUE	ENSMUSG00000034906	-0.0358053	0.966811	Concordant	1.09556	0.211502	Discordant	TRUE	TRUE
CD84	-0.745667	0.00255453	0.0332138	TRUE	ENSMUSG00000038147	-0.585256	0.153328	Concordant	-0.152259	0.87878	Concordant	TRUE	FALSE
PTX3	0.793833	0.0024861	0.0332138	TRUE	ENSMUSG00000027832	0.272678		Concordant	-1.55185		Discordant	TRUE	TRUE
CD44	1.51133	0.00208461	0.0332138	TRUE	ENSMUSG00000005087	0.59943	0.0857912	Concordant	0.373942	0.619607	Concordant	TRUE	FALSE
ATF3	-0.727333	0.00254317	0.0332138	TRUE	ENSMUSG00000026628	-0.532076	0.466419	Concordant	0.979994		Discordant	TRUE	TRUE
TRADD	0.500333	0.00267661	0.0332138	TRUE	ENSMUSG00000031887	-0.268722	0.457436	Discordant	-0.0163656	0.988243	Discordant	FALSE	TRUE
RPS21	-0.934833	0.00268742	0.0332138	TRUE	ENSMUSG00000039001	-0.28732	0.446135	Concordant	-0.542356	0.231077	Concordant	TRUE	FALSE
PIK3CD	-0.332167	0.00264739	0.0332138	TRUE	ENSMUSG00000039936	-0.403706	0.0140097	Concordant	0.0443789	0.925039	Discordant	TRUE	TRUE
ATG7	0.4075	0.00233576	0.0332138	TRUE	ENSMUSG00000030314	0.0529402	0.856996	Concordant	0.126801	0.799708	Concordant	TRUE	FALSE
RIPK2	-0.753833	0.00230941	0.0332138	TRUE	ENSMUSG00000041135	0.255478	0.425176	Discordant	-0.0810723	0.912814	Concordant	TRUE	TRUE
EIF1	-0.411333	0.00290299	0.0333153	TRUE	ENSMUSG00000035530	0.0563974	0.80478	Discordant	0.134602	0.679217	Discordant	FALSE	TRUE
SYK	-0.519	0.00285801	0.0333153	TRUE	ENSMUSG00000021457	-0.409472	0.189286	Concordant	0.564996	0.166781	Discordant	TRUE	TRUE
CHN2	-1.33967	0.00290008	0.0333153	TRUE	ENSMUSG00000004633	-0.343847	0.246829	Concordant	-0.0770238	0.916048	Concordant	TRUE	FALSE
RAD1	-0.432167	0.00297508	0.0333486	TRUE	ENSMUSG00000022248	0.235612	0.39127	Discordant	0.389406	0.302112	Discordant	FALSE	TRUE
H2AFX	-0.894833	0.00335508	0.0351554	TRUE	ENSMUSG00000049932	-0.151578	0.657692	Concordant	-0.174343	0.770951	Concordant	TRUE	FALSE
PCNA	-1.17317	0.00326829	0.0351554	TRUE	ENSMUSG00000027342	0.225562	0.303374	Discordant	0.30769	0.310918	Discordant	FALSE	TRUE
HSPB1	1.12117	0.00329868	0.0351554	TRUE	ENSMUSG00000004951	0.740016	0.381678	Concordant	1.46976	0.146374	Concordant	TRUE	FALSE
SMARCA5	-0.449333	0.00387679	0.0397577	TRUE	ENSMUSG00000031715	0.389539	0.0100722	Discordant	-0.0660293	0.870255	Concordant	TRUE	TRUE
TOP2A	-0.896167	0.00483637	0.0416274	TRUE	ENSMUSG00000020914	-0.112452	0.899515	Concordant	0.32971	0.803717	Discordant	TRUE	TRUE
MAP3K14	1.007	0.00471313	0.0416274	TRUE	ENSMUSG00000020941	-0.470537	0.0969937	Discordant	-0.116576	0.879643	Discordant	FALSE	TRUE
MAFB	0.607833	0.00449114	0.0416274	TRUE	ENSMUSG00000074622	-0.696307	0.0294802	Discordant	-0.265872	0.671844	Discordant	FALSE	TRUE
COX5B	-0.693667	0.00457862	0.0416274	TRUE	ENSMUSG00000061518	-0.269696	0.310151	Concordant	-0.252511	0.531643	Concordant	TRUE	FALSE
APC	0.384833	0.00450473	0.0416274	TRUE	ENSMUSG00000005871	0.23446	0.393961	Concordant	-0.195537	0.668834	Discordant	TRUE	TRUE
ATR	0.539667	0.00482524	0.0416274	TRUE	ENSMUSG00000032409	0.237443	0.181293	Concordant	0.213537	0.434229	Concordant	TRUE	FALSE
APEX1	-0.586833	0.00449975	0.0416274	TRUE	ENSMUSG00000035960	-0.105424	0.74694	Concordant	0.128596	0.833706	Discordant	TRUE	TRUE
NCF1	1.03833	0.00510668	0.0424383	TRUE	ENSMUSG00000015950	-0.74895	0.016592	Discordant	-0.160278	0.833482	Discordant	FALSE	TRUE
SUV39H1	-0.6645	0.00608749	0.0431496	TRUE	ENSMUSG00000039231	-0.19472	0.387186	Concordant	-0.258928	0.420372	Concordant	TRUE	FALSE
RAC1	-0.654167	0.00608723	0.0431496	TRUE	ENSMUSG00000001847	0.181788	0.342969	Discordant	0.153119	0.622996	Discordant	FALSE	TRUE
MGMT	-1.223	0.00587296	0.0431496	TRUE	ENSMUSG00000054612	-0.709378		Concordant	0.251247		Discordant	TRUE	TRUE
LSR	2.15433	0.00608523	0.0431496	TRUE	ENSMUSG00000001247	0.214864	0.636379	Concordant	0.46071	0.453664	Concordant	TRUE	FALSE
IRF8	-0.622	0.00562762	0.0431496	TRUE	ENSMUSG00000041515	-0.344002	0.388092	Concordant	0.0461368	0.965573	Discordant	TRUE	TRUE
C3	-1.7855	0.00578666	0.0431496	TRUE	ENSMUSG00000024164	-0.441242	0.518518	Concordant	-0.647687		Concordant	TRUE	FALSE
DOT1L	1.2535	0.00585193	0.0431496	TRUE	ENSMUSG00000061589	-0.524782	1.27874e-05	Discordant	-0.285337	0.108585	Discordant	FALSE	TRUE
SESN1	-1.12933	0.00552909	0.0431496	TRUE	ENSMUSG00000038332	-0.0609932	0.672621	Concordant	0.0310892	0.923044	Discordant	TRUE	TRUE
RPL9	-1.409	0.00528488	0.0431496	TRUE	ENSMUSG00000047215	-0.00348442	0.994344	Concordant	-0.299837	0.539678	Concordant	TRUE	FALSE
RALA	0.673167	0.00550087	0.0431496	TRUE	ENSMUSG00000008859	0.594042	0.00653888	Concordant	-0.012009	0.986021	Discordant	TRUE	TRUE
TNFRSF25	1.724	0.00618967	0.043238	TRUE	ENSMUSG00000024793	0.30345	0.470332	Concordant	0.431389	0.492527	Concordant	TRUE	FALSE
CCNI	-0.7945	0.00652212	0.0449094	TRUE	ENSMUSG00000063015	0.284489	0.253393	Discordant	-0.256455	0.49423	Concordant	TRUE	TRUE
TRPM4	1.00367	0.00663974	0.0450754	TRUE	ENSMUSG00000038260	-0.495714	0.0416595	Discordant	-0.166588	0.739397	Discordant	FALSE	TRUE
RAD17	-0.518167	0.00673844	0.0451101	TRUE	ENSMUSG00000021635	0.297861	0.144089	Discordant	-0.0569784	0.91511	Concordant	TRUE	TRUE
PARP1	-1.23583	0.00703088	0.0464231	TRUE	ENSMUSG00000026496	-0.310554	0.028713	Concordant	-0.015662	0.973501	Concordant	TRUE	FALSE
RBFOX3	0.534333	0.00726222	0.0466719	TRUE	ENSMUSG00000025576	-0.250358	0.390538	Discordant	-0.394639	0.285856	Discordant	FALSE	TRUE
SPIB	-1.02583	0.00725991	0.0466719	TRUE	ENSMUSG00000008193	1.94527		Discordant	1.13303		Discordant	FALSE	TRUE
OLFML3	-0.557333	0.00780669	0.0495109	TRUE	ENSMUSG00000027848	-0.705887	0.205153	Concordant	-0.0085167	0.994742	Concordant	TRUE	FALSE
RPL29	-1.38783	0.00794165	0.0497127	TRUE	ENSMUSG00000048758	-0.353296	0.189188	Concordant	-0.558686	0.0765946	Concordant	TRUE	FALSE
PDPN	-2.30283	0.00820266	0.0500466	FALSE	ENSMUSG00000028583	0.515909	0.101355	Discordant	0.0656329	0.947252	Discordant	FALSE	TRUE
TGFB1	0.797	0.00815737	0.0500466	FALSE	ENSMUSG00000002603	-0.773505	0.0336808	Discordant	-0.350127	0.599731	Discordant	FALSE	TRUE
ETS2	-0.693	0.00844314	0.0508699	FALSE	ENSMUSG00000022895	0.18427	0.287465	Discordant	0.14169	0.639335	Discordant	FALSE	TRUE
IL3RA	-1.82567	0.00864967	0.0514709	FALSE	ENSMUSG00000068758	-0.326972	0.47795	Concordant	-1.02831	0.0497014	Concordant	TRUE	FALSE
LY9	0.8145	0.00880156	0.051736	FALSE	ENSMUSG00000004707	-0.926942	0.256503	Discordant	-0.193934		Discordant	FALSE	TRUE
MAP3K1	-0.573333	0.00906401	0.0520101	FALSE	ENSMUSG00000021754	0.303399	0.183933	Discordant	-0.291758	0.408462	Concordant	TRUE	TRUE
KDM1A	-0.577333	0.00903841	0.0520101	FALSE	ENSMUSG00000036940	-0.056392	0.747336	Concordant	0.027214	0.946359	Discordant	TRUE	TRUE
TPSB2	-0.615667	0.00931505	0.0528218	FALSE	ENSMUSG00000033825	-0.537425		Concordant	-1.38134		Concordant	TRUE	FALSE
SUZ12	-0.688	0.00973905	0.054584	FALSE	ENSMUSG00000017548	0.451299	0.00805023	Discordant	-0.0356187	0.946823	Concordant	TRUE	TRUE
TIMELESS	-0.528833	0.00985917	0.0546221	FALSE	ENSMUSG00000039994	-0.102988	0.815193	Concordant	0.285398	0.673495	Discordant	TRUE	TRUE
KDM4B	0.343833	0.0104862	0.0555516	FALSE	ENSMUSG00000024201	-0.481941	0.0161693	Discordant	-0.215145	0.554887	Discordant	FALSE	TRUE
GNA15	0.909833	0.0104625	0.0555516	FALSE	ENSMUSG00000034792	-0.619552	0.0993464	Discordant	-0.250084	0.751257	Discordant	FALSE	TRUE
CLN3	0.523333	0.010488	0.0555516	FALSE	ENSMUSG00000030720	-0.171464	0.36294	Discordant	-0.126937	0.710847	Discordant	FALSE	TRUE
IGSF6	-1.11133	0.0103542	0.0555516	FALSE	ENSMUSG00000035004	0.0239623	0.973757	Discordant	0.0252558	0.986432	Discordant	FALSE	TRUE
LTBR	0.246333	0.0108449	0.0556689	FALSE	ENSMUSG00000030339	-0.475529	0.0257545	Discordant	-0.0972144	0.875463	Discordant	FALSE	TRUE
SPINT1	0.5405	0.0110749	0.0556689	FALSE	ENSMUSG00000027315	-0.533307	0.16668	Discordant	-0.150734	0.874559	Discordant	FALSE	TRUE
KCND1	0.619667	0.0110876	0.0556689	FALSE	ENSMUSG00000009731	-0.342976	0.0699146	Discordant	-0.184002	0.594058	Discordant	FALSE	TRUE
NCOR1	0.292167	0.0110119	0.0556689	FALSE	ENSMUSG00000018501	0.0777459	0.681156	Concordant	-0.0547575	0.888293	Discordant	TRUE	TRUE
CNP	0.394167	0.0107266	0.0556689	FALSE	ENSMUSG00000006782	-0.41808	0.068028	Discordant	0.214616	0.600635	Concordant	TRUE	TRUE
EP300	-0.507333	0.0114169	0.0560085	FALSE	ENSMUSG00000055024	0.0226352	0.932569	Discordant	0.0203565	0.971973	Discordant	FALSE	TRUE
CD68	0.691	0.0117362	0.0560085	FALSE	ENSMUSG00000018774	-0.92183	0.0138443	Discordant	-0.294059	0.700406	Discordant	FALSE	TRUE
CASP3	-0.880333	0.0116413	0.0560085	FALSE	ENSMUSG00000031628	-0.0311326	0.950215	Concordant	-0.347812	0.511415	Concordant	TRUE	FALSE
SMARCD1	-0.653333	0.0116135	0.0560085	FALSE	ENSMUSG00000023018	-0.385363	0.0279207	Concordant	-0.364388	0.117316	Concordant	TRUE	FALSE
HAT1	-1.0955	0.0116549	0.0560085	FALSE	ENSMUSG00000027018	0.164971	0.638928	Discordant	0.178176	0.785933	Discordant	FALSE	TRUE
MVP	0.851833	0.0119465	0.0560825	FALSE	ENSMUSG00000030681	-0.442676	0.076331	Discordant	-0.465474	0.218472	Discordant	FALSE	TRUE
BIRC3	2.05	0.0122171	0.0560825	FALSE	ENSMUSG00000032000	-0.141111	0.745248	Discordant	-0.0209252	0.984963	Discordant	FALSE	TRUE
NFKB2	0.954	0.0121168	0.0560825	FALSE	ENSMUSG00000025225	-0.139201	0.829675	Discordant	0.289638	0.793779	Concordant	TRUE	TRUE
BRD2	-0.534	0.0120352	0.0560825	FALSE	ENSMUSG00000024335	-0.301139	0.0187527	Concordant	-0.314986	0.059701	Concordant	TRUE	FALSE
HDAC2	-1.495	0.012507	0.0568712	FALSE	ENSMUSG00000019777	0.25896	0.1144	Discordant	0.0606001	0.883008	Discordant	FALSE	TRUE
CLIC4	-0.6355	0.0137193	0.0571661	FALSE	ENSMUSG00000037242	0.28674	0.375991	Discordant	0.566705	0.140786	Discordant	FALSE	TRUE
LAIR1	0.386167	0.0131366	0.0571661	FALSE	ENSMUSG00000055541	-0.626454	0.0850118	Discordant	-0.2988	0.658584	Discordant	FALSE	TRUE
RB1CC1	-0.734833	0.0135197	0.0571661	FALSE	ENSMUSG00000025907	0.613097	1.08897e-05	Discordant	0.00100707	0.997699	Discordant	FALSE	TRUE
RPL28	-1.4715	0.0132864	0.0571661	FALSE	ENSMUSG00000030432	-0.323163	0.292685	Concordant	-0.520763	0.161136	Concordant	TRUE	FALSE
BNIP3	0.817333	0.0133	0.0571661	FALSE	ENSMUSG00000078566	0.597805	0.0115294	Concordant	0.191575	0.679802	Concordant	TRUE	FALSE
LTB	1.72867	0.0137034	0.0571661	FALSE	ENSMUSG00000024399	0.0330993		Concordant	0.369715		Concordant	TRUE	FALSE
CSNK2A2	-0.674667	0.0135971	0.0571661	FALSE	ENSMUSG00000046707	-0.0800352	0.738399	Concordant	-0.0811476	0.860607	Concordant	TRUE	FALSE
C3AR1	-0.536167	0.0133877	0.0571661	FALSE	ENSMUSG00000040552	-0.368276	0.674379	Concordant	-0.300457	0.860607	Concordant	TRUE	FALSE
CSF2RB	0.336333	0.0137578	0.0571661	FALSE	ENSMUSG00000071713	-0.393597	0.359858	Discordant	0.132682	0.902725	Concordant	TRUE	TRUE
IKBKG	0.328	0.0127179	0.0571661	FALSE	ENSMUSG00000004221	0.324856	0.0498475	Concordant	0.112432	0.761487	Concordant	TRUE	FALSE
SIRT1	-0.7715	0.014082	0.0580131	FALSE	ENSMUSG00000020063	0.451595	0.0111847	Discordant	-0.102849	0.809759	Concordant	TRUE	TRUE
BCL2	0.922667	0.0144282	0.0582495	FALSE	ENSMUSG00000057329	0.161597	0.662011	Concordant	0.157671	0.799463	Concordant	TRUE	FALSE
KDM6A	0.500167	0.0151399	0.0582495	FALSE	ENSMUSG00000037369	0.829073	1.14105e-07	Concordant	0.426585	0.0626229	Concordant	TRUE	FALSE
XRCC6	-0.892667	0.0148173	0.0582495	FALSE	ENSMUSG00000022471	-0.336986	0.0867101	Concordant	-0.317307	0.273404	Concordant	TRUE	FALSE
FEN1	-1.20733	0.0148693	0.0582495	FALSE	ENSMUSG00000024742	0.169525	0.716662	Discordant	-0.304181	0.660358	Concordant	TRUE	TRUE
DNMT3A	0.333667	0.0143817	0.0582495	FALSE	ENSMUSG00000020661	-0.263985	0.0751403	Discordant	-0.181687	0.440907	Discordant	FALSE	TRUE
CD3G	-1.66483	0.015227	0.0582495	FALSE	ENSMUSG00000002033	-0.263728		Concordant	0.819806		Discordant	TRUE	TRUE
NRP2	0.943	0.0148275	0.0582495	FALSE	ENSMUSG00000025969	-0.0667616	0.747336	Discordant	-0.287536	0.263701	Discordant	FALSE	TRUE
RPS10	-1.34583	0.0145427	0.0582495	FALSE	ENSMUSG00000052146	-0.248328	0.381703	Concordant	-0.382449	0.287616	Concordant	TRUE	FALSE
GBA	-0.916167	0.0165313	0.0622507	FALSE	ENSMUSG00000028048	-0.147653	0.452518	Concordant	0.209264	0.447466	Discordant	TRUE	TRUE
NOD1	0.597333	0.0164616	0.0622507	FALSE	ENSMUSG00000038058	-0.211527	0.459575	Discordant	0.588073	0.107788	Concordant	TRUE	TRUE
IKBKB	0.522	0.0168801	0.0628369	FALSE	ENSMUSG00000031537	-0.0598933	0.830066	Discordant	0.231992	0.495335	Concordant	TRUE	TRUE
PARP2	-0.338333	0.0170987	0.0628369	FALSE	ENSMUSG00000036023	-0.031582	0.879722	Concordant	0.000459219	0.998816	Discordant	TRUE	TRUE
AKT2	-0.2975	0.0169622	0.0628369	FALSE	ENSMUSG00000004056	-0.0174586	0.954208	Concordant	-0.021735	0.971973	Concordant	TRUE	FALSE
VIM	-0.577667	0.0172084	0.0628369	FALSE	ENSMUSG00000026728	0.198798	0.662361	Discordant	0.510115	0.359246	Discordant	FALSE	TRUE
BOK	0.349	0.0177541	0.0633888	FALSE	ENSMUSG00000026278	-0.157767	0.654945	Discordant	-0.453673	0.264097	Discordant	FALSE	TRUE
SUPT7L	0.365	0.0176495	0.0633888	FALSE	ENSMUSG00000053134	-0.0207936	0.950051	Discordant	0.0745013	0.908148	Concordant	TRUE	TRUE
NFE2L2	-0.764333	0.0177521	0.0633888	FALSE	ENSMUSG00000015839	0.00978128	0.982888	Discordant	-0.162427	0.810428	Concordant	TRUE	TRUE
PPP3CB	0.415167	0.0186996	0.0642944	FALSE	ENSMUSG00000021816	0.841704	4.70738e-09	Concordant	0.042684	0.923809	Concordant	TRUE	FALSE
DOCK1	0.896	0.0183708	0.0642944	FALSE	ENSMUSG00000058325	-0.285688	0.3844	Discordant	0.0780396	0.91874	Concordant	TRUE	TRUE
P2RX7	-0.426333	0.0188847	0.0642944	FALSE	ENSMUSG00000029468	-0.196279	0.46358	Concordant	0.129278	0.805243	Discordant	TRUE	TRUE
RAD9A	0.923167	0.018817	0.0642944	FALSE	ENSMUSG00000024824	-0.393297	0.153768	Discordant	-0.0865994	0.90591	Discordant	FALSE	TRUE
RPL36AL	-1.52933	0.0188719	0.0642944	FALSE	ENSMUSG00000049751	-0.0871735	0.833254	Concordant	-0.0878237	0.910678	Concordant	TRUE	FALSE
BNIP3L	-0.968667	0.0188979	0.0642944	FALSE	ENSMUSG00000022051	0.433142	0.05621	Discordant	-0.0964631	0.86178	Concordant	TRUE	TRUE
INPP5D	-0.826333	0.0189415	0.0642944	FALSE	ENSMUSG00000026288	-0.617661	0.0299874	Concordant	0.186686	0.761953	Discordant	TRUE	TRUE
IRAK4	1.05967	0.0195078	0.0652325	FALSE	ENSMUSG00000059883	-0.119829	0.833042	Discordant	0.161653	0.888659	Concordant	TRUE	TRUE
MAN2B1	0.312833	0.0195924	0.0652325	FALSE	ENSMUSG00000005142	-0.342952	0.128714	Discordant	0.0821657	0.88297	Concordant	TRUE	TRUE
ST3GAL6	0.452833	0.0197592	0.0652325	FALSE	ENSMUSG00000022747	0.144605	0.708535	Concordant	0.113798	0.885276	Concordant	TRUE	FALSE
GCLC	-0.453333	0.0201674	0.0652394	FALSE	ENSMUSG00000032350	0.00281163	0.991245	Discordant	-0.0491899	0.908247	Concordant	TRUE	TRUE
HDAC1	-0.507	0.0199979	0.0652394	FALSE	ENSMUSG00000028800	-0.130684	0.53985	Concordant	-0.134455	0.715811	Concordant	TRUE	FALSE
AARS	-0.622167	0.0201191	0.0652394	FALSE	ENSMUSG00000031960	-0.229672	0.103038	Concordant	0.0377415	0.918338	Discordant	TRUE	TRUE
VAV1	-0.349833	0.0204952	0.0654216	FALSE	ENSMUSG00000034116	-0.656444	0.0790153	Concordant	0.0457554	0.968157	Discordant	TRUE	TRUE
SOCS3	1.16	0.0206835	0.0655885	FALSE	ENSMUSG00000053113	-0.565849	0.20323	Discordant	-0.0472422	0.971973	Discordant	FALSE	TRUE
MCM5	-0.392333	0.0210514	0.0663189	FALSE	ENSMUSG00000005410	-0.289459	0.546167	Concordant	0.214631	0.820834	Discordant	TRUE	TRUE
RSAD2	-0.906667	0.0216267	0.0676888	FALSE	ENSMUSG00000020641	0.352871	0.650378	Discordant	0.131418	0.947252	Discordant	FALSE	TRUE
RAD51	-0.812	0.0222096	0.0690648	FALSE	ENSMUSG00000027323	-0.39251	0.719395	Concordant	0.115205		Discordant	TRUE	TRUE
HPGDS	-0.517833	0.0227394	0.0702591	FALSE	ENSMUSG00000029919	0.194165	0.650291	Discordant	0.407832	0.466606	Discordant	FALSE	TRUE
TLE3	-0.615167	0.0232953	0.0710654	FALSE	ENSMUSG00000032280	-0.403674	0.00529152	Concordant	-0.299292	0.160159	Concordant	TRUE	FALSE
IGF2R	0.3115	0.0239543	0.0726163	FALSE	ENSMUSG00000023830	-0.0857295	0.675545	Discordant	-0.260945	0.302972	Discordant	FALSE	TRUE
MTO1	-0.138833	0.0251518	0.0743751	FALSE	ENSMUSG00000032342	-0.119724	0.604512	Concordant	0.0608148	0.907343	Discordant	TRUE	TRUE
IFITM2	-0.871667	0.0251114	0.0743751	FALSE	ENSMUSG00000060591	0.204287	0.621814	Discordant	0.531276	0.330541	Discordant	FALSE	TRUE
TBP	-0.2155	0.0248409	0.0743751	FALSE	ENSMUSG00000014767	0.180521	0.362944	Discordant	-0.0274838	0.959015	Concordant	TRUE	TRUE
BIK	0.814667	0.0250117	0.0743751	FALSE	ENSMUSG00000016758	0.2619		Concordant	2.59514		Concordant	TRUE	FALSE
CTSW	0.905167	0.0263788	0.0769666	FALSE	ENSMUSG00000024910	-0.883458		Discordant	0.306173		Concordant	TRUE	TRUE
CD72	0.436167	0.0265072	0.0769666	FALSE	ENSMUSG00000028459	-0.693742	0.391207	Discordant	0.899939		Concordant	TRUE	TRUE
TXNRD1	-0.497	0.0262868	0.0769666	FALSE	ENSMUSG00000020250	-0.0235737	0.923912	Concordant	-0.0440611	0.925873	Concordant	TRUE	FALSE
TPD52	-1.18833	0.0268451	0.077481	FALSE	ENSMUSG00000027506	0.144467	0.490046	Discordant	0.0987882	0.793056	Discordant	FALSE	TRUE
MAPK12	0.5535	0.0273255	0.0775619	FALSE	ENSMUSG00000022610	-0.645424	0.00839201	Discordant	-0.0433126	0.952688	Discordant	FALSE	TRUE
TREM2	-1.0345	0.0273559	0.0775619	FALSE	ENSMUSG00000023992	-1.00055	0.00358511	Concordant	-0.178533	0.83468	Concordant	TRUE	FALSE
HOMER1	0.359167	0.0272533	0.0775619	FALSE	ENSMUSG00000007617	0.999513	9.00351e-06	Concordant	0.55888	0.0687833	Concordant	TRUE	FALSE
CASP1	-0.794667	0.027922	0.0787042	FALSE	ENSMUSG00000025888	0.297715	0.587766	Discordant	0.259298	0.793211	Discordant	FALSE	TRUE
TOPBP1	-0.2535	0.0281501	0.0788857	FALSE	ENSMUSG00000032555	0.106162	0.660682	Discordant	-0.0239703	0.969649	Concordant	TRUE	TRUE
NBN	-0.457833	0.0285076	0.0794258	FALSE	ENSMUSG00000028224	-0.191013	0.523712	Concordant	0.37367	0.347607	Discordant	TRUE	TRUE
ABCC3	1.86333	0.0293794	0.0813844	FALSE	ENSMUSG00000020865	-0.437313	0.255172	Discordant	0.502942	0.352298	Concordant	TRUE	TRUE
AKT1	0.419833	0.0297704	0.081658	FALSE	ENSMUSG00000001729	-0.528253	0.00427707	Discordant	-0.531296	0.0240766	Discordant	FALSE	TRUE
PLEKHM1	0.252333	0.029817	0.081658	FALSE	ENSMUSG00000034247	-0.315227	0.0718443	Discordant	-0.134635	0.710169	Discordant	FALSE	TRUE
KDM4C	0.2435	0.0301072	0.0817403	FALSE	ENSMUSG00000028397	0.0241816	0.927801	Concordant	-0.0316485	0.954715	Discordant	TRUE	TRUE
RNF8	-0.261333	0.0304006	0.0818608	FALSE	ENSMUSG00000090083	-0.376077	0.302706	Concordant	-0.434919	0.402959	Concordant	TRUE	FALSE
ATM	0.338333	0.0317196	0.084938	FALSE	ENSMUSG00000034218	-0.148605	0.668706	Discordant	0.163056	0.799324	Concordant	TRUE	TRUE
MDM2	0.545167	0.0321261	0.0853411	FALSE	ENSMUSG00000020184	0.125411	0.480343	Concordant	0.0865983	0.803291	Concordant	TRUE	FALSE
PTPN6	0.233333	0.0322242	0.0853411	FALSE	ENSMUSG00000004266	-0.502665	0.184328	Discordant	0.145485	0.872266	Concordant	TRUE	TRUE
MBD3	0.9665	0.0330147	0.0869568	FALSE	ENSMUSG00000035478	-0.351162	0.0795687	Discordant	-0.539141	0.0237299	Discordant	FALSE	TRUE
EXO1	-0.6365	0.0335922	0.0876168	FALSE	ENSMUSG00000039748	-0.293405		Concordant	0.316637		Discordant	TRUE	TRUE
JARID2	0.235	0.0336289	0.0876168	FALSE	ENSMUSG00000038518	0.127952	0.555226	Concordant	0.168873	0.614049	Concordant	TRUE	FALSE
PTGER3	1.95817	0.0344617	0.0888495	FALSE	ENSMUSG00000040016	-0.504254	0.519316	Discordant	-0.220296		Discordant	FALSE	TRUE
GADD45G	0.801167	0.0354158	0.0896168	FALSE	ENSMUSG00000021453	-0.231778	0.340132	Discordant	-0.048849	0.942696	Discordant	FALSE	TRUE
PPP3CA	-1.1025	0.0352306	0.0896168	FALSE	ENSMUSG00000028161	0.92035	2.62793e-07	Discordant	-0.132034	0.757439	Concordant	TRUE	TRUE
FANCD2	-0.345667	0.0352816	0.0896168	FALSE	ENSMUSG00000034023	0.164075	0.692453	Discordant	0.326501	0.579426	Discordant	FALSE	TRUE
PTEN	-0.788333	0.0355121	0.0896168	FALSE	ENSMUSG00000013663	0.560651	0.0185183	Discordant	-0.162605	0.747153	Concordant	TRUE	TRUE
EED	-0.260833	0.037115	0.0921254	FALSE	ENSMUSG00000030619	0.249083	0.315287	Discordant	0.182791	0.681831	Discordant	FALSE	TRUE
KDM3B	-0.351167	0.0372706	0.0921254	FALSE	ENSMUSG00000038773	-0.124691	0.367682	Concordant	0.0796878	0.767884	Discordant	TRUE	TRUE
TNFRSF10B	0.336167	0.0372161	0.0921254	FALSE	ENSMUSG00000022074	0.26876	0.730443	Concordant	0.558201		Concordant	TRUE	FALSE
CYTIP	-0.5275	0.0370885	0.0921254	FALSE	ENSMUSG00000026832	1.42716	0.279788	Discordant	0.861933		Discordant	FALSE	TRUE
BMI1	0.540833	0.0380326	0.0935292	FALSE	ENSMUSG00000026739	0.851518	2.42796e-08	Concordant	-0.209643	0.47366	Discordant	TRUE	TRUE
DDB2	0.4365	0.038735	0.0945568	FALSE	ENSMUSG00000002109	-0.129673	0.504122	Discordant	-0.108072	0.757014	Discordant	FALSE	TRUE
CNN2	-0.428667	0.0400933	0.0966248	FALSE	ENSMUSG00000004665	-0.0979822	0.861135	Concordant	0.118166	0.912814	Discordant	TRUE	TRUE
PSMB8	-0.3565	0.0406512	0.0974821	FALSE	ENSMUSG00000024338	-0.19811	0.634278	Concordant	0.16538	0.848153	Discordant	TRUE	TRUE
BIRC2	-0.591167	0.0412177	0.0983512	FALSE	ENSMUSG00000057367	0.386249	0.013708	Discordant	0.397881	0.0610511	Discordant	FALSE	TRUE
SUMO1	-1.28767	0.0415303	0.0986089	FALSE	ENSMUSG00000026021	0.20733	0.340863	Discordant	0.119636	0.775439	Discordant	FALSE	TRUE
KDM5C	0.131667	0.0427844	0.101089	FALSE	ENSMUSG00000025332	0.195339	0.427488	Concordant	0.164334	0.702313	Concordant	TRUE	FALSE
SOD2	0.355167	0.0432014	0.101576	FALSE	ENSMUSG00000006818	0.295724	0.226411	Concordant	-0.0413576	0.950109	Discordant	TRUE	TRUE
HIRA	-0.615833	0.0442169	0.103459	FALSE	ENSMUSG00000022702	-0.0920355	0.72613	Concordant	-0.324625	0.258684	Concordant	TRUE	FALSE
OGG1	0.487333	0.0450833	0.103866	FALSE	ENSMUSG00000030271	-0.281142	0.416129	Discordant	-0.0648058	0.942219	Discordant	FALSE	TRUE
CYCS	0.591833	0.0452526	0.103866	FALSE	ENSMUSG00000063694	0.103108	0.746583	Concordant	-0.0166811	0.983415	Discordant	TRUE	TRUE
GPR183	-0.977	0.0446757	0.103866	FALSE	ENSMUSG00000051212	-0.662361	0.129559	Concordant	-0.00335098	0.99727	Concordant	TRUE	FALSE
LRRC25	0.539333	0.0450132	0.103866	FALSE	ENSMUSG00000049988	-0.318578	0.684557	Discordant	0.0199513	0.990837	Concordant	TRUE	TRUE
BLNK	-0.327167	0.0458646	0.104771	FALSE	ENSMUSG00000061132	-0.394504	0.275561	Concordant	0.380903	0.469738	Discordant	TRUE	TRUE
KDM3A	-0.643833	0.0468571	0.106534	FALSE	ENSMUSG00000053470	0.02398	0.912159	Discordant	0.124547	0.663302	Discordant	FALSE	TRUE
RPS2	-0.339667	0.0471386	0.10667	FALSE	ENSMUSG00000044533	-0.095409	0.788794	Concordant	-0.397596	0.305013	Concordant	TRUE	FALSE
TFG	-0.553333	0.0476636	0.106855	FALSE	ENSMUSG00000022757	0.193773	0.298284	Discordant	-0.0562561	0.899925	Concordant	TRUE	TRUE
PYCARD	-0.354833	0.04758	0.106855	FALSE	ENSMUSG00000030793	-0.758211	0.151938	Concordant	-0.104047	0.943946	Concordant	TRUE	FALSE
NFKB1	-1.10383	0.0478882	0.106862	FALSE	ENSMUSG00000028163	-0.302275	0.12465	Concordant	-0.0737295	0.886096	Concordant	TRUE	FALSE
ASPH	0.4055	0.0482835	0.107247	FALSE	ENSMUSG00000028207	0.464553	4.45872e-05	Concordant	-0.0658656	0.829708	Discordant	TRUE	TRUE
PINK1	-0.722	0.0486422	0.107548	FALSE	ENSMUSG00000028756	-0.068911	0.858567	Concordant	-0.519852	0.155577	Concordant	TRUE	FALSE
STAT1	-0.560333	0.0499478	0.109931	FALSE	ENSMUSG00000026104	0.327822	0.328583	Discordant	0.145425	0.840475	Discordant	FALSE	TRUE
SOX4	0.889167	0.0519072	0.113678	FALSE	ENSMUSG00000076431	0.0995438	0.741954	Concordant	-0.212536	0.590416	Discordant	TRUE	TRUE
APOE	-0.931333	0.0521221	0.113678	FALSE	ENSMUSG00000002985	-0.187734	0.559869	Concordant	-0.427714	0.262875	Concordant	TRUE	FALSE
ITGAX	0.5775	0.0538919	0.115448	FALSE	ENSMUSG00000030789	0.180527	0.844776	Concordant	0.557169		Concordant	TRUE	FALSE
HILPDA	0.241667	0.0536709	0.115448	FALSE	ENSMUSG00000043421	-0.246953	0.646169	Discordant	0.226575	0.842182	Concordant	TRUE	TRUE
IRF3	0.411167	0.0535872	0.115448	FALSE	ENSMUSG00000003184	-0.0930798	0.673141	Discordant	0.11466	0.766579	Concordant	TRUE	TRUE
HMGB1	-0.301167	0.0556057	0.11807	FALSE	ENSMUSG00000066551	0.104472	0.605689	Discordant	-0.255445	0.294961	Concordant	TRUE	TRUE
CASP7	-0.786167	0.055424	0.11807	FALSE	ENSMUSG00000025076	-0.17136	0.737324	Concordant	0.0988428	0.936633	Discordant	TRUE	TRUE
DICER1	-0.3605	0.0567725	0.119847	FALSE	ENSMUSG00000041415	-0.0504611	0.777133	Concordant	0.089904	0.762232	Discordant	TRUE	TRUE
TBC1D4	-0.7275	0.0569398	0.119847	FALSE	ENSMUSG00000033083	0.110414	0.682643	Discordant	0.507697	0.0746557	Discordant	FALSE	TRUE
STEAP4	0.354833	0.0572692	0.120016	FALSE	ENSMUSG00000012428	1.45315	0.00962194	Concordant	1.32284		Concordant	TRUE	FALSE
CP	0.141	0.0577541	0.120508	FALSE	ENSMUSG00000003617	0.733281	0.0220238	Concordant	0.624408	0.180971	Concordant	TRUE	FALSE
ANXA1	-0.697333	0.0589732	0.122522	FALSE	ENSMUSG00000024659	0.517251	0.331662	Discordant	0.172373	0.895249	Discordant	FALSE	TRUE
PRKAR2A	-0.3075	0.0594261	0.122933	FALSE	ENSMUSG00000032601	0.234371	0.254292	Discordant	-0.0996205	0.820095	Concordant	TRUE	TRUE
PEX14	-0.510833	0.0603499	0.12431	FALSE	ENSMUSG00000028975	-0.248655	0.369078	Concordant	-0.382073	0.293087	Concordant	TRUE	FALSE
CASP6	-0.458667	0.061152	0.124779	FALSE	ENSMUSG00000027997	0.37258	0.214986	Discordant	0.34916	0.49423	Discordant	FALSE	TRUE
KDM4D	-0.4555	0.061354	0.124779	FALSE	ENSMUSG00000053914	-0.646064		Concordant	0.768233		Discordant	TRUE	TRUE
LACC1	0.434667	0.0611885	0.124779	FALSE	ENSMUSG00000044350	-0.25098	0.37524	Discordant	-0.153001	0.788368	Discordant	FALSE	TRUE
IRF1	0.584333	0.0621754	0.125918	FALSE	ENSMUSG00000018899	-0.218812	0.430978	Discordant	0.476877	0.184542	Concordant	TRUE	TRUE
PPP3R1	-0.241333	0.0625255	0.126098	FALSE	ENSMUSG00000033953	1.11074	1.60857e-14	Discordant	0.340282	0.130453	Discordant	FALSE	TRUE
OPTN	-0.766333	0.0637375	0.128006	FALSE	ENSMUSG00000026672	-0.305634	0.186494	Concordant	-0.273033	0.447524	Concordant	TRUE	FALSE
ITGB5	-0.931667	0.0646677	0.128493	FALSE	ENSMUSG00000022817	-0.374113	0.276229	Concordant	0.271151	0.639393	Discordant	TRUE	TRUE
IL2RG	1.10317	0.0647798	0.128493	FALSE	ENSMUSG00000031304	0.330012	0.689347	Concordant	0.881445		Concordant	TRUE	FALSE
KDM4A	-0.496833	0.0652569	0.128909	FALSE	ENSMUSG00000033326	-0.290187	0.0311276	Concordant	-0.247148	0.227665	Concordant	TRUE	FALSE
DDX58	-0.617167	0.0655328	0.128926	FALSE	ENSMUSG00000040296	0.334891	0.440848	Discordant	0.355851	0.605451	Discordant	FALSE	TRUE
RPA1	-0.674	0.065975	0.129257	FALSE	ENSMUSG00000000751	-0.0246372	0.919503	Concordant	0.0675509	0.887821	Discordant	TRUE	TRUE
RAD50	-0.442667	0.0662373	0.129257	FALSE	ENSMUSG00000020380	0.103727	0.63733	Discordant	0.0976618	0.838624	Discordant	FALSE	TRUE
PTMS	0.508167	0.0668312	0.129368	FALSE	ENSMUSG00000030122	-0.460964	0.0309693	Discordant	-0.599314	0.020536	Discordant	FALSE	TRUE
RHOA	-0.665833	0.0672866	0.129729	FALSE	ENSMUSG00000007815	0.278147	0.273441	Discordant	0.115778	0.830549	Discordant	FALSE	TRUE
PECAM1	-0.487667	0.06874	0.131597	FALSE	ENSMUSG00000020717	0.234697	0.593631	Discordant	0.930437	0.0389933	Discordant	FALSE	TRUE
TRAF2	0.278	0.0688018	0.131597	FALSE	ENSMUSG00000026942	-0.180365	0.612368	Discordant	0.0657594	0.938449	Concordant	TRUE	TRUE
CDC7	-0.421833	0.0696599	0.132189	FALSE	ENSMUSG00000029283	0.306656	0.137125	Discordant	0.266591	0.402959	Discordant	FALSE	TRUE
MR1	-0.934667	0.0694379	0.132189	FALSE	ENSMUSG00000026471	-0.0433358	0.924355	Concordant	-0.29309	0.636923	Concordant	TRUE	FALSE
TGFA	0.122	0.0699503	0.13222	FALSE	ENSMUSG00000029999	-0.126517	0.673928	Discordant	-0.232827	0.599731	Discordant	FALSE	TRUE
PLCG2	-0.1835	0.0702654	0.132297	FALSE	ENSMUSG00000034330	-0.330702	0.216832	Concordant	0.170188	0.769779	Discordant	TRUE	TRUE
LILRB4	-0.435	0.0718376	0.134208	FALSE	ENSMUSG00000062593	0.471611	0.427689	Discordant	0.35954	0.802445	Discordant	FALSE	TRUE
LYN	-0.552	0.0732281	0.136278	FALSE	ENSMUSG00000042228	-0.508234	0.223509	Concordant	0.354646	0.610078	Discordant	TRUE	TRUE
EZH2	-0.382167	0.0737814	0.136779	FALSE	ENSMUSG00000029687	0.130685	0.655101	Discordant	0.142618	0.78736	Discordant	FALSE	TRUE
GPR84	0.9175	0.0751831	0.138812	FALSE	ENSMUSG00000063234	-1.18356	0.0335353	Discordant	-0.128121	0.93706	Discordant	FALSE	TRUE
SMC1A	0.513333	0.0754536	0.138812	FALSE	ENSMUSG00000041133	0.0274557	0.910769	Concordant	0.25778	0.326807	Concordant	TRUE	FALSE
FCGR2B	1.74517	0.07662	0.139192	FALSE	ENSMUSG00000026656	-0.254535	0.634231	Discordant	0.313979	0.714607	Concordant	TRUE	TRUE
ATG5	-0.519167	0.0763576	0.139192	FALSE	ENSMUSG00000038160	0.218544	0.479383	Discordant	0.0411477	0.957289	Discordant	FALSE	TRUE
SERPINF1	-0.535333	0.0768154	0.139192	FALSE	ENSMUSG00000000753	-0.172283	0.674379	Concordant	0.221604	0.757945	Discordant	TRUE	TRUE
LRRC3	0.305833	0.07681	0.139192	FALSE	ENSMUSG00000051652	-0.671013	0.00697398	Discordant	0.151477	0.792052	Concordant	TRUE	TRUE
TNF	0.996167	0.0780241	0.140852	FALSE	ENSMUSG00000024401	0.784223		Concordant	0.518492		Concordant	TRUE	FALSE
SLC44A1	-0.690833	0.08007	0.142382	FALSE	ENSMUSG00000028412	0.0881175	0.651834	Discordant	0.277134	0.226539	Discordant	FALSE	TRUE
CD74	0.618	0.0799414	0.142382	FALSE	ENSMUSG00000024610	1.001	0.00474654	Concordant	0.398915	0.551299	Concordant	TRUE	FALSE
CLCF1	-0.0661667	0.0803484	0.142382	FALSE	ENSMUSG00000040663	-0.586504	0.052577	Concordant	0.0203772	0.983798	Discordant	TRUE	TRUE
ARID1A	-0.321	0.0801792	0.142382	FALSE	ENSMUSG00000007880	-0.330579	0.00287364	Concordant	-0.241234	0.132297	Concordant	TRUE	FALSE
STMN1	-0.4365	0.0797101	0.142382	FALSE	ENSMUSG00000028832	0.0135848	0.957573	Discordant	0.292939	0.164968	Discordant	FALSE	TRUE
CHEK1	-0.491667	0.0817246	0.143764	FALSE	ENSMUSG00000032113	0.279153	0.544505	Discordant	0.325066	0.657602	Discordant	FALSE	TRUE
PIK3CG	-0.3325	0.081622	0.143764	FALSE	ENSMUSG00000020573	-0.442993	0.242279	Concordant	0.117435	0.901425	Discordant	TRUE	TRUE
IRF4	0.6325	0.0820457	0.143804	FALSE	ENSMUSG00000021356	0.638189	0.480299	Concordant	0.380719		Concordant	TRUE	FALSE
CCNG2	-0.465167	0.0830936	0.144589	FALSE	ENSMUSG00000029385	0.102271	0.559231	Discordant	0.157813	0.531402	Discordant	FALSE	TRUE
KDM5A	-0.388833	0.0829544	0.144589	FALSE	ENSMUSG00000030180	0.140039	0.53609	Discordant	0.0189595	0.974526	Discordant	FALSE	TRUE
TMCC3	-0.791833	0.084368	0.146278	FALSE	ENSMUSG00000020023	-0.0250995	0.940472	Concordant	-0.00940877	0.990237	Concordant	TRUE	FALSE
PIK3R2	0.599667	0.0851237	0.146534	FALSE	ENSMUSG00000031834	-0.528427	0.0022391	Discordant	-0.543495	0.0127022	Discordant	FALSE	TRUE
RIPK1	-0.315	0.0864968	0.148084	FALSE	ENSMUSG00000021408	-0.157094	0.639104	Concordant	0.192205	0.773192	Discordant	TRUE	TRUE
BIRC5	-0.637	0.0866385	0.148084	FALSE	ENSMUSG00000017716	0.289629	0.591051	Discordant	0.411772	0.636905	Discordant	FALSE	TRUE
SFTPD	-0.221	0.0872767	0.148648	FALSE	ENSMUSG00000021795							FALSE	FALSE
BCL2L2	0.202	0.0910777	0.153495	FALSE	ENSMUSG00000089682	0.102662	0.756261	Concordant	-0.260741	0.546149	Discordant	TRUE	TRUE
RALB	-0.363667	0.0908767	0.153495	FALSE	ENSMUSG00000004451	-0.508928	0.0437774	Concordant	-0.1653	0.762185	Concordant	TRUE	FALSE
IL10RB	-0.420667	0.0915833	0.153809	FALSE	ENSMUSG00000022969	-0.17273	0.731327	Concordant	0.54794	0.37421	Discordant	TRUE	TRUE
ANAPC15	-0.2615	0.0920894	0.154122	FALSE	ENSMUSG00000030649	-0.108852	0.658783	Concordant	-0.169756	0.633079	Concordant	TRUE	FALSE
EEF2K	0.3565	0.092767	0.154719	FALSE	ENSMUSG00000035064	-0.322099	0.0118489	Discordant	-0.26788	0.134546	Discordant	FALSE	TRUE
CD6	-0.437667	0.0932235	0.154944	FALSE	ENSMUSG00000024670	0.513693	0.664394	Discordant	0.568682	0.591067	Discordant	FALSE	TRUE
MSH2	-0.340667	0.0945246	0.156567	FALSE	ENSMUSG00000024151	-0.0793446	0.717669	Concordant	0.285611	0.292533	Discordant	TRUE	TRUE
COTL1	-0.470667	0.096442	0.158652	FALSE	ENSMUSG00000031827	-0.320341	0.306907	Concordant	-0.401759	0.357587	Concordant	TRUE	FALSE
CD70	0.5135	0.0964173	0.158652	FALSE	ENSMUSG00000019489	1.83934		Concordant	-2.65024		Discordant	TRUE	TRUE
BRCA1	-0.318	0.0970876	0.159171	FALSE	ENSMUSG00000017146	-0.0620585	0.952235	Concordant	-0.0470344	0.980872	Concordant	TRUE	FALSE
PIK3CA	-0.277333	0.101671	0.165559	FALSE	ENSMUSG00000027665	0.381461	0.00609036	Discordant	0.0625517	0.862041	Discordant	FALSE	TRUE
LAMP2	-0.450333	0.102278	0.165987	FALSE	ENSMUSG00000016534	0.599135	0.00126522	Discordant	-0.0258976	0.966202	Concordant	TRUE	TRUE
FOXP3	0.1625	0.102977	0.16656	FALSE	ENSMUSG00000039521	-0.514741		Discordant	-0.513337		Discordant	FALSE	TRUE
TGM1	0.4185	0.105326	0.169389	FALSE	ENSMUSG00000022218	-0.332372		Discordant	-0.772674		Discordant	FALSE	TRUE
MBD2	0.112	0.105454	0.169389	FALSE	ENSMUSG00000024513	0.0152255	0.961686	Concordant	-0.29671	0.358377	Discordant	TRUE	TRUE
CREB1	0.230167	0.106204	0.169441	FALSE	ENSMUSG00000025958	0.541672	0.000822816	Concordant	0.173914	0.574132	Concordant	TRUE	FALSE
SNCA	0.182167	0.106868	0.169441	FALSE	ENSMUSG00000025889	0.659766	0.000127561	Concordant	0.210113	0.509371	Concordant	TRUE	FALSE
HDAC6	0.350667	0.106581	0.169441	FALSE	ENSMUSG00000031161	-0.152551	0.377957	Discordant	-0.074175	0.838624	Discordant	FALSE	TRUE
FSCN1	1.005	0.110064	0.172804	FALSE	ENSMUSG00000029581	-0.436313	0.0184969	Discordant	-0.0986902	0.818762	Discordant	FALSE	TRUE
MYD88	-0.217	0.109917	0.172804	FALSE	ENSMUSG00000032508	-0.212961	0.530765	Concordant	0.349639	0.477124	Discordant	TRUE	TRUE
EZH1	-0.278667	0.112502	0.176059	FALSE	ENSMUSG00000006920	0.0342132	0.840649	Discordant	0.0399757	0.908804	Discordant	FALSE	TRUE
CLSTN1	-0.254833	0.117294	0.182964	FALSE	ENSMUSG00000039953	-0.198237	0.373349	Concordant	-0.0530309	0.917393	Concordant	TRUE	FALSE
IRF2	-0.2495	0.118116	0.183651	FALSE	ENSMUSG00000031627	-0.00112133	0.99679	Concordant	-0.115709	0.746137	Concordant	TRUE	FALSE
S1PR3	-0.0741667	0.119059	0.184022	FALSE	ENSMUSG00000067586	0.224079	0.501834	Discordant	0.717376	0.0611215	Discordant	FALSE	TRUE
WAS	-0.146333	0.119118	0.184022	FALSE	ENSMUSG00000031165	-0.483323	0.255406	Concordant	-0.375516	0.598648	Concordant	TRUE	FALSE
CD86	-0.777667	0.121093	0.186476	FALSE	ENSMUSG00000022901	-0.419867	0.372417	Concordant	0.00689354	0.994742	Discordant	TRUE	TRUE
ISLR2	0.198667	0.122387	0.187869	FALSE	ENSMUSG00000051243	-0.461456	0.0134765	Discordant	-0.203826	0.554887	Discordant	FALSE	TRUE
HIF1A	0.236833	0.123322	0.188507	FALSE	ENSMUSG00000021109	0.462479	0.00605266	Concordant	-0.0936349	0.825974	Discordant	TRUE	TRUE
BID	-0.741	0.123586	0.188507	FALSE	ENSMUSG00000004446	-0.667447	0.0309088	Concordant	-0.17857	0.799324	Concordant	TRUE	FALSE
DLG1	0.230667	0.124881	0.189	FALSE	ENSMUSG00000022770	0.192597	0.125926	Concordant	0.111588	0.595577	Concordant	TRUE	FALSE
LMNA	1.58517	0.125085	0.189	FALSE	ENSMUSG00000028063	-0.272528	0.250751	Discordant	-0.123996	0.791988	Discordant	FALSE	TRUE
UNG	-0.624833	0.124964	0.189	FALSE	ENSMUSG00000029591	0.514004	0.57809	Discordant	0.0731567		Discordant	FALSE	TRUE
HELLS	-0.432	0.127636	0.192252	FALSE	ENSMUSG00000025001	0.406509	0.34076	Discordant	0.406876	0.519738	Discordant	FALSE	TRUE
FAS	-0.473167	0.129618	0.194629	FALSE	ENSMUSG00000024778	-0.223867	0.738399	Concordant	0.284474	0.821725	Discordant	TRUE	TRUE
GADD45A	0.283333	0.130288	0.195028	FALSE	ENSMUSG00000036390	0.144048	0.799875	Concordant	0.179854	0.849164	Concordant	TRUE	FALSE
IGF1	-0.538667	0.130751	0.195114	FALSE	ENSMUSG00000020053	1.17931	2.08552e-05	Discordant	0.827943	0.0462227	Discordant	FALSE	TRUE
FADD	0.429167	0.131961	0.196312	FALSE	ENSMUSG00000031077	0.148994	0.833181	Concordant	0.132987	0.936134	Concordant	TRUE	FALSE
PLLP	0.174833	0.135897	0.200927	FALSE	ENSMUSG00000031775	-0.3257	0.293873	Discordant	0.300707	0.54149	Concordant	TRUE	TRUE
SETD1B	0.228833	0.13549	0.200927	FALSE	ENSMUSG00000038384	-0.598372	0.0001647	Discordant	-0.549259	0.0115397	Discordant	FALSE	TRUE
NLRP3	0.223667	0.137158	0.202171	FALSE	ENSMUSG00000032691	-0.559061	0.17683	Discordant	0.676359	0.269202	Concordant	TRUE	TRUE
HMOX1	-0.3635	0.138859	0.204055	FALSE	ENSMUSG00000005413	-0.0608206	0.924355	Concordant	0.227365	0.833294	Discordant	TRUE	TRUE
IFNAR1	-0.305	0.140603	0.20599	FALSE	ENSMUSG00000022967	-0.0629877	0.755496	Concordant	0.145904	0.612189	Discordant	TRUE	TRUE
P2RY12	-0.371333	0.141033	0.205994	FALSE	ENSMUSG00000036353	-0.577744	0.434001	Concordant	-0.505942	0.67647	Concordant	TRUE	FALSE
XPNPEP1	-0.294667	0.144436	0.210326	FALSE	ENSMUSG00000025027	-0.261329	0.107518	Concordant	-0.0928922	0.807675	Concordant	TRUE	FALSE
MPG	-0.306833	0.146143	0.211535	FALSE	ENSMUSG00000020287	-0.161737	0.541858	Concordant	-0.209774	0.604908	Concordant	TRUE	FALSE
CSK	-0.182833	0.146755	0.211784	FALSE	ENSMUSG00000032312	-0.410389	0.0953876	Concordant	-0.25887	0.532976	Concordant	TRUE	FALSE
MSR1	-0.667667	0.151043	0.217322	FALSE	ENSMUSG00000025044	0.496971	0.531585	Discordant	1.71907		Discordant	FALSE	TRUE
BAK1	0.247167	0.151658	0.217557	FALSE	ENSMUSG00000057789	-0.45923	0.0880561	Discordant	-0.21887	0.675666	Discordant	FALSE	TRUE
CTSS	-0.697167	0.153619	0.219716	FALSE	ENSMUSG00000038642	-0.889223	0.175197	Concordant	-0.242377	0.874697	Concordant	TRUE	FALSE
SIN3A	-0.232167	0.15537	0.22026	FALSE	ENSMUSG00000042557	-0.0451221	0.862653	Concordant	0.049338	0.925733	Discordant	TRUE	TRUE
STX18	-0.153333	0.154575	0.22026	FALSE	ENSMUSG00000029125	-0.211965	0.370279	Concordant	-0.120399	0.803002	Concordant	TRUE	FALSE
TNFRSF12A	0.5005	0.155222	0.22026	FALSE	ENSMUSG00000023905	-0.0835962	0.898985	Discordant	0.351931	0.718825	Concordant	TRUE	TRUE
TNFRSF1B	0.291333	0.159711	0.225642	FALSE	ENSMUSG00000028599	-0.431344	0.26806	Discordant	0.112552	0.908148	Concordant	TRUE	TRUE
PRKACA	-0.179667	0.160103	0.225642	FALSE	ENSMUSG00000005469	0.0174731	0.944899	Discordant	-0.00567003	0.990248	Concordant	TRUE	TRUE
CD36	-0.997667	0.161286	0.226646	FALSE	ENSMUSG00000002944	1.43221	0.0106638	Discordant	0.351792	0.828091	Discordant	FALSE	TRUE
TRAF1	0.501833	0.162439	0.227395	FALSE	ENSMUSG00000026875	0.442476	0.461517	Concordant	1.08842	0.248406	Concordant	TRUE	FALSE
KDM5B	-0.605667	0.162762	0.227395	FALSE	ENSMUSG00000042207	-0.0575777	0.735449	Concordant	0.127961	0.603906	Discordant	TRUE	TRUE
TRAF3	0.514667	0.164134	0.228649	FALSE	ENSMUSG00000021277	-0.0376845	0.900679	Discordant	-0.175541	0.663774	Discordant	FALSE	TRUE
MDC1	0.144167	0.164667	0.22873	FALSE	ENSMUSG00000061607	-0.229972	0.220296	Discordant	-0.0738596	0.870988	Discordant	FALSE	TRUE
IL1B	0.573	0.165249	0.22888	FALSE	ENSMUSG00000027398	1.48854		Concordant	0.203133		Concordant	TRUE	FALSE
CD300LF	0.3055	0.166753	0.230301	FALSE	ENSMUSG00000047798	-0.130065	0.919904	Discordant	-0.326424		Discordant	FALSE	TRUE
TARBP2	0.0636667	0.16829	0.231759	FALSE	ENSMUSG00000023051	-0.431722	0.00857241	Discordant	-0.220556	0.443218	Discordant	FALSE	TRUE
EPSTI1	-0.330667	0.169615	0.232918	FALSE	ENSMUSG00000022014	-0.705557	0.269998	Concordant	-0.213534	0.886433	Concordant	TRUE	FALSE
TGFBR1	-0.514167	0.175301	0.240043	FALSE	ENSMUSG00000007613	0.051381	0.903673	Discordant	0.0611043	0.942696	Discordant	FALSE	TRUE
DLG4	0.183667	0.177258	0.241351	FALSE	ENSMUSG00000020886	-0.135607	0.741425	Discordant	-0.594436	0.161428	Discordant	FALSE	TRUE
SLAMF8	0.944333	0.176781	0.241351	FALSE	ENSMUSG00000053318	0.152745	0.931592	Concordant	-0.635905		Discordant	TRUE	TRUE
DOCK2	0.158	0.178354	0.241654	FALSE	ENSMUSG00000020143	-0.624055	0.163256	Discordant	0.0759508	0.953678	Concordant	TRUE	TRUE
MAPK10	-0.141833	0.178483	0.241654	FALSE	ENSMUSG00000046709	0.157788	0.286627	Discordant	0.201616	0.301801	Discordant	FALSE	TRUE
ASB7	-0.232667	0.179593	0.242476	FALSE	ENSMUSG00000030509	0.231493	0.358782	Discordant	0.0120651	0.986432	Discordant	FALSE	TRUE
PLD1	-0.388333	0.185972	0.25003	FALSE	ENSMUSG00000027695	-0.277686	0.377985	Concordant	0.320178	0.498586	Discordant	TRUE	TRUE
GSTM1	1.45467	0.186225	0.25003	FALSE	ENSMUSG00000058135	-0.0302893	0.964615	Discordant	-0.477569	0.532887	Discordant	FALSE	TRUE
ITGAV	0.256667	0.189463	0.251573	FALSE	ENSMUSG00000027087	0.287286	0.231099	Concordant	-0.00231133	0.996504	Discordant	TRUE	TRUE
IRF6	-0.176	0.188916	0.251573	FALSE	ENSMUSG00000026638	0.70669	0.319214	Discordant	0.425903	0.793171	Discordant	FALSE	TRUE
PRKDC	0.365667	0.189197	0.251573	FALSE	ENSMUSG00000022672	0.188828	0.345251	Concordant	0.00030106	0.999218	Concordant	TRUE	FALSE
PSEN2	0.242667	0.188553	0.251573	FALSE	ENSMUSG00000010609	-0.288874	0.155864	Discordant	-0.128006	0.773192	Discordant	FALSE	TRUE
MAP2K1	-0.3955	0.192697	0.255164	FALSE	ENSMUSG00000004936	0.408631	0.0184329	Discordant	0.128034	0.72207	Discordant	FALSE	TRUE
COL6A3	-0.0321667	0.195502	0.25817	FALSE	ENSMUSG00000048126	-0.240429	0.382417	Concordant	0.522511	0.167198	Discordant	TRUE	TRUE
PRKAR1A	-0.393333	0.197377	0.259933	FALSE	ENSMUSG00000020612	0.492559	2.19941e-08	Discordant	0.145322	0.342402	Discordant	FALSE	TRUE
LARS	0.152	0.198091	0.260163	FALSE	ENSMUSG00000024493	-0.0740522	0.734622	Discordant	0.0178983	0.973489	Concordant	TRUE	TRUE
CCL4	-0.464833	0.207431	0.270993	FALSE	ENSMUSG00000018930	0.427095		Discordant	0.639063		Discordant	FALSE	TRUE
RELA	-0.171	0.207484	0.270993	FALSE	ENSMUSG00000024927	-0.466151	0.0113787	Concordant	-0.144087	0.712225	Concordant	TRUE	FALSE
AK1	-0.2165	0.208023	0.270993	FALSE	ENSMUSG00000026817	-0.0660938	0.761325	Concordant	-0.0631416	0.878133	Concordant	TRUE	FALSE
JAG1	-0.4165	0.209689	0.272427	FALSE	ENSMUSG00000027276	0.115521	0.717465	Discordant	0.56369	0.142381	Discordant	FALSE	TRUE
CALCOCO2	0.197	0.215036	0.278622	FALSE	ENSMUSG00000006056	1.18574		Concordant	-0.253487		Discordant	TRUE	TRUE
IGF1R	-0.316167	0.218637	0.282528	FALSE	ENSMUSG00000005533	-0.272179	0.33444	Concordant	-0.536293	0.143743	Concordant	TRUE	FALSE
SLC1A3	0.500167	0.22012	0.283683	FALSE	ENSMUSG00000005360	0.14649	0.721173	Concordant	-0.191351	0.782715	Discordant	TRUE	TRUE
EGR1	-0.6605	0.220762	0.283753	FALSE	ENSMUSG00000038418	0.307944	0.443676	Discordant	-0.107528	0.906987	Concordant	TRUE	TRUE
LDHA	-0.509	0.222079	0.284686	FALSE	ENSMUSG00000063229	0.28271	0.193187	Discordant	0.361571	0.195889	Discordant	FALSE	TRUE
TNFRSF11B	0.411167	0.224353	0.286362	FALSE	ENSMUSG00000063727	1.46032	0.0301945	Concordant	0.571811		Concordant	TRUE	FALSE
RAC2	0.266167	0.224575	0.286362	FALSE	ENSMUSG00000033220	-0.8413	0.0615149	Discordant	-0.420033	0.609548	Discordant	FALSE	TRUE
AMBRA1	-0.210833	0.225674	0.287004	FALSE	ENSMUSG00000040506	-0.244229	0.20905	Concordant	-0.244205	0.389127	Concordant	TRUE	FALSE
LGMN	-0.426333	0.227832	0.288038	FALSE	ENSMUSG00000021190	-0.6237	0.0663641	Concordant	0.0152946	0.988674	Discordant	TRUE	TRUE
SH2D1A	0.0751667	0.228114	0.288038	FALSE	ENSMUSG00000005696	0.119603		Concordant	0.63712		Concordant	TRUE	FALSE
ULK1	0.273333	0.228279	0.288038	FALSE	ENSMUSG00000029512	-0.245585	0.0866926	Discordant	-0.179038	0.434229	Discordant	FALSE	TRUE
TNFRSF4	0.126833	0.23176	0.291204	FALSE	ENSMUSG00000029075	0.191008	0.665511	Concordant	0.130803	0.890892	Concordant	TRUE	FALSE
IRAK1	0.377	0.231996	0.291204	FALSE	ENSMUSG00000031392	-0.364211	0.00476968	Discordant	-0.552455	0.00014916	Discordant	FALSE	TRUE
KDM1B	0.150333	0.234284	0.293311	FALSE	ENSMUSG00000038080	0.273551	0.333688	Concordant	-0.191805	0.707038	Discordant	TRUE	TRUE
PRKACB	-0.167833	0.251765	0.314381	FALSE	ENSMUSG00000005034	0.439898	0.00408357	Discordant	0.0849876	0.812101	Discordant	FALSE	TRUE
TNFSF13B	-0.1795	0.2592	0.322828	FALSE	ENSMUSG00000031497	-0.654332	0.401065	Concordant	-0.113964		Concordant	TRUE	FALSE
CD3D	-0.702667	0.259969	0.322951	FALSE	ENSMUSG00000032094	1.04253		Discordant	0.467838		Discordant	FALSE	TRUE
AMIGO2	-0.379833	0.265424	0.328589	FALSE	ENSMUSG00000048218	0.148939	0.488153	Discordant	0.154056	0.738256	Discordant	FALSE	TRUE
HPS4	0.147667	0.265871	0.328589	FALSE	ENSMUSG00000042328	-0.210642	0.256867	Discordant	0.13499	0.697689	Concordant	TRUE	TRUE
IKBKE	0.3125	0.272347	0.335732	FALSE	ENSMUSG00000042349	-0.0476555	0.90842	Discordant	0.107187	0.902954	Concordant	TRUE	TRUE
MCM6	-0.331333	0.274018	0.336931	FALSE	ENSMUSG00000026355	-0.219564	0.479529	Concordant	-0.0547993	0.953269	Concordant	TRUE	FALSE
SRGN	-0.3765	0.275323	0.337673	FALSE	ENSMUSG00000020077	0.293621	0.49176	Discordant	0.0658443	0.952561	Discordant	FALSE	TRUE
BRAF	-0.120333	0.276821	0.338649	FALSE	ENSMUSG00000002413	0.46682	0.0014169	Discordant	-0.00238503	0.99532	Concordant	TRUE	TRUE
TMC7	-0.393167	0.278177	0.339446	FALSE	ENSMUSG00000042246	-0.00546446	0.984137	Concordant	0.0550339	0.908804	Discordant	TRUE	TRUE
SLAMF9	-0.178333	0.280997	0.342022	FALSE	ENSMUSG00000026548	-1.51159	0.01511	Concordant	-0.551315	0.64296	Concordant	TRUE	FALSE
FAM104A	0.120333	0.282228	0.342654	FALSE	ENSMUSG00000041629	-0.203085	0.366977	Discordant	-0.123202	0.773994	Discordant	FALSE	TRUE
S1PR4	0.283167	0.287028	0.347607	FALSE	ENSMUSG00000044199	0.601827	0.522487	Concordant	1.0919		Concordant	TRUE	FALSE
CDC25A	-0.372	0.289502	0.348009	FALSE	ENSMUSG00000032477	-0.280526	0.461517	Concordant	0.13153	0.882024	Discordant	TRUE	TRUE
SELL	-0.1245	0.294193	0.352739	FALSE	ENSMUSG00000026581	0.101923		Discordant	-1.55283		Concordant	TRUE	TRUE
LDLRAD3	-0.454833	0.295079	0.352923	FALSE	ENSMUSG00000048058	0.0842501	0.808165	Discordant	0.136256	0.826268	Discordant	FALSE	TRUE
DNA2	-0.264667	0.2984	0.355514	FALSE	ENSMUSG00000036875	0.298621	0.457156	Discordant	0.323363	0.620153	Discordant	FALSE	TRUE
WDR5	-0.176833	0.298721	0.355514	FALSE	ENSMUSG00000026917	-0.187058	0.321279	Concordant	-0.0542367	0.908148	Concordant	TRUE	FALSE
IFI30	0.293833	0.307232	0.36406	FALSE	ENSMUSG00000031838	-0.362685	0.436503	Discordant	-0.0333248	0.979869	Discordant	FALSE	TRUE
MYC	0.571333	0.307412	0.36406	FALSE	ENSMUSG00000022346	-0.344419	0.412062	Discordant	-0.245591	0.76923	Discordant	FALSE	TRUE
SMARCA4	-0.088	0.309237	0.365324	FALSE	ENSMUSG00000032187	-0.278567	0.0807305	Concordant	-0.117597	0.707038	Concordant	TRUE	FALSE
FABP5	0.275	0.314751	0.370024	FALSE	ENSMUSG00000027533	-0.196991	0.578677	Discordant	-0.458742	0.271303	Discordant	FALSE	TRUE
ERCC2	0.14	0.317593	0.372457	FALSE	ENSMUSG00000030400	-0.454339	0.00990898	Discordant	-0.389015	0.114169	Discordant	FALSE	TRUE
CABLES1	0.305	0.344454	0.384322	FALSE	ENSMUSG00000040957	-0.760316	2.47829e-06	Discordant	-0.337559	0.17493	Discordant	FALSE	TRUE
RELN	-0.014	0.343436	0.384322	FALSE	ENSMUSG00000042453	-0.0300322	0.895848	Concordant	-0.0115707	0.982775	Concordant	TRUE	FALSE
RAG1	-0.014	0.343436	0.384322	FALSE	ENSMUSG00000061311	-0.229774		Concordant	0.883274		Discordant	TRUE	TRUE
DLX2	-0.024	0.343436	0.384322	FALSE	ENSMUSG00000023391	0.313298	0.634449	Discordant	-0.347944	0.698548	Concordant	TRUE	TRUE
CD8A	-0.0146667	0.343436	0.384322	FALSE	ENSMUSG00000053977	0.571427		Discordant	-2.39736		Concordant	TRUE	TRUE
KLRB1	-0.0323333	0.343436	0.384322	FALSE	ENSMUSG00000079299	0.198957		Discordant	-0.253479		Concordant	TRUE	TRUE
MYCT1	-0.0401667	0.343436	0.384322	FALSE	ENSMUSG00000046916	0.697661	0.277172	Discordant	1.66164		Discordant	FALSE	TRUE
TSPAN18	-0.0401667	0.343436	0.384322	FALSE	ENSMUSG00000027217	0.110312	0.70183	Discordant	0.4274	0.463747	Discordant	FALSE	TRUE
NPTX1	-0.0703333	0.343436	0.384322	FALSE	ENSMUSG00000025582	0.333057	0.101474	Discordant	0.319168	0.270112	Discordant	FALSE	TRUE
HCAR2	-0.0576667	0.343436	0.384322	FALSE	ENSMUSG00000045502	-0.771453		Concordant	-0.448711		Concordant	TRUE	FALSE
HRK	-0.00633333	0.343436	0.384322	FALSE	ENSMUSG00000046607	0.216901	0.398194	Discordant	-0.406842	0.189562	Concordant	TRUE	TRUE
PLA2G5	-0.0153333	0.343436	0.384322	FALSE	ENSMUSG00000041193	0.681371	0.315013	Discordant	0.161249	0.926512	Discordant	FALSE	TRUE
GZMB	-0.024	0.343436	0.384322	FALSE	ENSMUSG00000015437	1.31676		Discordant	0.467838		Discordant	FALSE	TRUE
SYN2	-0.00833333	0.343436	0.384322	FALSE	ENSMUSG00000009394	0.275249	0.0832086	Discordant	0.119247	0.697716	Discordant	FALSE	TRUE
LOX	-0.00166667	0.343436	0.384322	FALSE	ENSMUSG00000024529	1.59772	0.00527309	Discordant	1.23462	0.273404	Discordant	FALSE	TRUE
SALL1	-0.0323333	0.343436	0.384322	FALSE	ENSMUSG00000031665	-0.497003	0.0660775	Concordant	-0.206132	0.69509	Concordant	TRUE	FALSE
C6	-0.1025	0.343751	0.384322	FALSE	ENSMUSG00000022181	0.202995		Discordant	1.40419		Discordant	FALSE	TRUE
GJA1	-0.031	0.343436	0.384322	FALSE	ENSMUSG00000050953	0.651952	0.00693063	Discordant	0.279249	0.511415	Discordant	FALSE	TRUE
POLE	0.345333	0.346059	0.38522	FALSE	ENSMUSG00000007080	-0.612272	0.183005	Discordant	-0.30197	0.764728	Discordant	FALSE	TRUE
TREM1	-0.415667	0.347565	0.386006	FALSE	ENSMUSG00000042265	-2.16214		Concordant	0.765918		Discordant	TRUE	TRUE
TET1	-0.103333	0.36438	0.40375	FALSE	ENSMUSG00000047146	0.223024	0.44066	Discordant	0.0374372	0.960424	Discordant	FALSE	TRUE
TLR2	-0.258167	0.36904	0.407975	FALSE	ENSMUSG00000027995	-0.104071	0.880823	Concordant	0.564985	0.513411	Discordant	TRUE	TRUE
IL1A	-0.251333	0.375674	0.414359	FALSE	ENSMUSG00000027399	-0.190447	0.791334	Concordant	0.113319	0.939889	Discordant	TRUE	TRUE
ITGA7	-0.368833	0.381747	0.420096	FALSE	ENSMUSG00000025348	-0.316317	0.118572	Concordant	0.142364	0.747872	Discordant	TRUE	TRUE
CCL3	0.398167	0.383067	0.420588	FALSE	ENSMUSG00000000982	0.138731	0.920305	Concordant	-0.910763		Discordant	TRUE	TRUE
SESN2	-0.146	0.401768	0.438192	FALSE	ENSMUSG00000028893	-0.44373	0.115029	Concordant	-0.0049897	0.994742	Concordant	TRUE	FALSE
MERTK	0.223	0.401828	0.438192	FALSE	ENSMUSG00000014361	-0.343762	0.144446	Discordant	0.0600224	0.918831	Concordant	TRUE	TRUE
CSF3R	-0.193667	0.415015	0.451551	FALSE	ENSMUSG00000028859	-0.328679	0.576861	Concordant	0.50595	0.540869	Discordant	TRUE	TRUE
NTHL1	-0.209	0.421744	0.45681	FALSE	ENSMUSG00000041429	-0.545745	0.165796	Concordant	-0.174083	0.864516	Concordant	TRUE	FALSE
SYP	0.0901667	0.441896	0.477564	FALSE	ENSMUSG00000031144	0.0665067	0.803638	Concordant	-0.0909389	0.84867	Discordant	TRUE	TRUE
CTSE	0.028	0.448656	0.483786	FALSE	ENSMUSG00000004552	-0.747276		Discordant	0.167825		Concordant	TRUE	TRUE
IRAK2	-0.238667	0.451983	0.485202	FALSE	ENSMUSG00000060477	-0.221292	0.290085	Concordant	0.168075	0.63466	Discordant	TRUE	TRUE
MAP1LC3A	0.135	0.451023	0.485202	FALSE	ENSMUSG00000027602	-0.00350093	0.991456	Discordant	-0.16033	0.661155	Discordant	FALSE	TRUE
CCL2	-0.598	0.482545	0.516859	FALSE	ENSMUSG00000035385	1.92971		Discordant	-2.0149		Concordant	TRUE	TRUE
SETD2	0.0853333	0.485801	0.519194	FALSE	ENSMUSG00000044791	-0.0722191	0.674211	Discordant	0.125916	0.622487	Concordant	TRUE	TRUE
SETD1A	0.0976667	0.500175	0.533373	FALSE	ENSMUSG00000042308	-0.403315	0.0675963	Discordant	-0.294225	0.404017	Discordant	FALSE	TRUE
KMT2A	0.106833	0.50788	0.540393	FALSE	ENSMUSG00000002028	-0.0824528	0.692224	Discordant	-0.0722342	0.85889	Discordant	FALSE	TRUE
BRD3	0.158	0.51235	0.543949	FALSE	ENSMUSG00000026918	-0.173904	0.229312	Discordant	-0.205136	0.31882	Discordant	FALSE	TRUE
BAG3	-0.0598333	0.513907	0.54398	FALSE	ENSMUSG00000030847	0.262325	0.515762	Discordant	0.160582	0.863884	Discordant	FALSE	TRUE
BIN1	-0.206333	0.514637	0.54398	FALSE	ENSMUSG00000024381	-0.421774	0.00140451	Concordant	-0.214041	0.308976	Concordant	TRUE	FALSE
PILRA	-0.418667	0.527193	0.556033	FALSE	ENSMUSG00000046245	-0.388372	0.684102	Concordant	0.362208		Discordant	TRUE	TRUE
IRF7	0.125333	0.532728	0.560644	FALSE	ENSMUSG00000025498	0.22339	0.666648	Concordant	0.68141	0.307215	Concordant	TRUE	FALSE
PMP22	0.271167	0.534514	0.561297	FALSE	ENSMUSG00000018217	-0.33443	0.412422	Discordant	0.0450789	0.966444	Concordant	TRUE	TRUE
TRAF6	-0.0643333	0.537281	0.562977	FALSE	ENSMUSG00000027164	0.0518924	0.845349	Discordant	0.253624	0.455756	Discordant	FALSE	TRUE
PRKCQ	0.0953333	0.539724	0.56431	FALSE	ENSMUSG00000026778	0.418194	0.166786	Concordant	0.149931	0.856585	Concordant	TRUE	FALSE
ZBP1	-0.255	0.543384	0.566907	FALSE	ENSMUSG00000027514	1.60206	0.0726308	Discordant	0.386153		Discordant	FALSE	TRUE
LMNB1	0.203833	0.547835	0.56946	FALSE	ENSMUSG00000024590	0.262194	0.450896	Concordant	-0.26688	0.618864	Discordant	TRUE	TRUE
BRD4	-0.0431667	0.548194	0.56946	FALSE	ENSMUSG00000024002	-0.306241	0.0154192	Concordant	-0.276456	0.117378	Concordant	TRUE	FALSE
SRXN1	-0.163833	0.556576	0.576924	FALSE	ENSMUSG00000032802	0.0847948	0.723322	Discordant	0.216629	0.472115	Discordant	FALSE	TRUE
KDM2B	-0.0545	0.57985	0.599759	FALSE	ENSMUSG00000029475	-0.186336	0.410671	Concordant	-0.101632	0.844505	Concordant	TRUE	FALSE
OSGIN1	-0.0581667	0.582751	0.600184	FALSE	ENSMUSG00000074063	-0.353693	0.646206	Concordant	0.0414341		Discordant	TRUE	TRUE
FGD2	0.071	0.582173	0.600184	FALSE	ENSMUSG00000024013	-0.815933	0.00140894	Discordant	0.0853049	0.908148	Concordant	TRUE	TRUE
CD3E	-0.117333	0.591833	0.608238	FALSE	ENSMUSG00000032093	0.105214		Discordant	1.18061		Discordant	FALSE	TRUE
NRGN	-0.155333	0.609291	0.624848	FALSE	ENSMUSG00000053310	0.131696	0.623488	Discordant	-0.152088	0.72184	Concordant	TRUE	TRUE
XIAP	0.0316667	0.612383	0.626685	FALSE	ENSMUSG00000025860	0.560194	0.000974475	Concordant	-0.0079097	0.989129	Discordant	TRUE	TRUE
IFNAR2	0.0918333	0.640304	0.65387	FALSE	ENSMUSG00000022971	-0.347918	0.238222	Discordant	0.304958	0.525367	Concordant	TRUE	TRUE
MAG	-0.0835	0.663714	0.676342	FALSE	ENSMUSG00000036634	-0.681067	0.022758	Concordant	-0.231996	0.699127	Concordant	TRUE	FALSE
CREBBP	0.0543333	0.691638	0.701831	FALSE	ENSMUSG00000022521	0.0295065	0.913482	Concordant	-0.00236738	0.996504	Discordant	TRUE	TRUE
JAM2	-0.1285	0.744604	0.752409	FALSE	ENSMUSG00000053062	0.149238	0.668799	Discordant	0.12037	0.860607	Discordant	FALSE	TRUE
GRM2	-0.0316667	0.757035	0.76337	FALSE	ENSMUSG00000023192	-0.346517	0.160552	Concordant	-0.443286	0.18338	Concordant	TRUE	FALSE
CSF1R	-0.0625	0.764482	0.76927	FALSE	ENSMUSG00000024621	-0.55223	0.241757	Concordant	0.238174	0.803947	Discordant	TRUE	TRUE
FDXR	-0.0143333	0.950582	0.952558	FALSE	ENSMUSG00000018861	-0.383354	0.100117	Concordant	-0.151731	0.753371	Concordant	TRUE	FALSE
LRG1	0.00566667	0.982921	0.982921	FALSE	ENSMUSG00000037095	0.889306	0.236957	Concordant	-0.344805		Discordant	TRUE	TRUE

## Sheet: Overlap_Concordant_Any
Protein	Gene_std	Nano_LFC	Nano_p	Nano_q	significant_5perc_FDR	Gene Name	Ensembl ID	Hip_LFC_FvsM	Hip_adjP	DirLabel_Hippocampus	Fron_LFC_FvsM	Fron_adjP	DirLabel_Frontal	Any_Concordant	Any_Discordant
KDM5D	KDM5D	-6.06067	6.25714e-12	3.01594e-09	TRUE	Kdm5d	ENSMUSG00000056673	-10.3629	1.90044e-20	Concordant	-10.9894	7.78431e-23	Concordant	TRUE	FALSE
RPS9	RPS9	-0.334	2.60732e-05	0.00510977	TRUE	Rps9	ENSMUSG00000006333	-0.203274	0.439352	Concordant	-0.354753	0.277716	Concordant	TRUE	FALSE
CX3CR1	CX3CR1	-1.699	5.90978e-05	0.00712129	TRUE	Cx3cr1	ENSMUSG00000052336	-0.664517	0.211774	Concordant	0.246214	0.831822	Discordant	TRUE	TRUE
TNFRSF13C	TNFRSF13C	-2.06333	0.000103506	0.00831494	TRUE	Tnfrsf13c	ENSMUSG00000068105	0.125208		Discordant	-1.42958		Concordant	TRUE	TRUE
VEGFA	VEGFA	1.81733	0.000124903	0.00860046	TRUE	Vegfa	ENSMUSG00000023951	-0.188962	0.105115	Discordant	0.0172684	0.958268	Concordant	TRUE	TRUE
TNFSF12	TNFSF12	1.44	0.000207014	0.0124726	TRUE	Tnfsf12	ENSMUSG00000097328	0.0598914	0.911163	Concordant	-0.220651	0.790852	Discordant	TRUE	TRUE
SETD7	SETD7	0.6445	0.000265947	0.0128187	TRUE	Setd7	ENSMUSG00000037111	0.180482	0.455866	Concordant	-0.143695	0.732983	Discordant	TRUE	TRUE
MAFF	MAFF	1.666	0.000339751	0.0128236	TRUE	Maff	ENSMUSG00000042622	-0.0835161	0.936578	Discordant	0.490774		Concordant	TRUE	TRUE
TCIRG1	TCIRG1	0.668833	0.000345866	0.0128236	TRUE	Tcirg1	ENSMUSG00000001750	-0.199499	0.525436	Discordant	0.173336	0.75388	Concordant	TRUE	TRUE
KIF2C	KIF2C	-1.12067	0.000398308	0.0137132	TRUE	Kif2c	ENSMUSG00000028678	-0.25435	0.825255	Concordant	0.471651		Discordant	TRUE	TRUE
ASH2L	ASH2L	-0.800167	0.000722131	0.0181238	TRUE	Ash2l	ENSMUSG00000031575	-0.105774	0.552145	Concordant	0.0461515	0.908579	Discordant	TRUE	TRUE
ITGA6	ITGA6	-1.86767	0.000664676	0.0181238	TRUE	Itga6	ENSMUSG00000027111	-0.268281	0.359427	Concordant	0.420535	0.265984	Discordant	TRUE	TRUE
TMEM173	TMEM173	-1.2505	0.000997131	0.0218462	TRUE	Tmem173	ENSMUSG00000024349	-0.629397	0.379636	Concordant	0.250482	0.872998	Discordant	TRUE	TRUE
CKS1B	CKS1B	-1.08867	0.00146653	0.0294528	TRUE	Cks1b	ENSMUSG00000028044	0.392255	0.692474	Discordant	-0.584493		Concordant	TRUE	TRUE
NCAPH	NCAPH	-1.08967	0.00211288	0.0332138	TRUE	Ncaph	ENSMUSG00000034906	-0.0358053	0.966811	Concordant	1.09556	0.211502	Discordant	TRUE	TRUE
CD84	CD84	-0.745667	0.00255453	0.0332138	TRUE	Cd84	ENSMUSG00000038147	-0.585256	0.153328	Concordant	-0.152259	0.87878	Concordant	TRUE	FALSE
PTX3	PTX3	0.793833	0.0024861	0.0332138	TRUE	Ptx3	ENSMUSG00000027832	0.272678		Concordant	-1.55185		Discordant	TRUE	TRUE
CD44	CD44	1.51133	0.00208461	0.0332138	TRUE	Cd44	ENSMUSG00000005087	0.59943	0.0857912	Concordant	0.373942	0.619607	Concordant	TRUE	FALSE
ATF3	ATF3	-0.727333	0.00254317	0.0332138	TRUE	Atf3	ENSMUSG00000026628	-0.532076	0.466419	Concordant	0.979994		Discordant	TRUE	TRUE
RPS21	RPS21	-0.934833	0.00268742	0.0332138	TRUE	Rps21	ENSMUSG00000039001	-0.28732	0.446135	Concordant	-0.542356	0.231077	Concordant	TRUE	FALSE
PIK3CD	PIK3CD	-0.332167	0.00264739	0.0332138	TRUE	Pik3cd	ENSMUSG00000039936	-0.403706	0.0140097	Concordant	0.0443789	0.925039	Discordant	TRUE	TRUE
ATG7	ATG7	0.4075	0.00233576	0.0332138	TRUE	Atg7	ENSMUSG00000030314	0.0529402	0.856996	Concordant	0.126801	0.799708	Concordant	TRUE	FALSE
RIPK2	RIPK2	-0.753833	0.00230941	0.0332138	TRUE	Ripk2	ENSMUSG00000041135	0.255478	0.425176	Discordant	-0.0810723	0.912814	Concordant	TRUE	TRUE
SYK	SYK	-0.519	0.00285801	0.0333153	TRUE	Syk	ENSMUSG00000021457	-0.409472	0.189286	Concordant	0.564996	0.166781	Discordant	TRUE	TRUE
CHN2	CHN2	-1.33967	0.00290008	0.0333153	TRUE	Chn2	ENSMUSG00000004633	-0.343847	0.246829	Concordant	-0.0770238	0.916048	Concordant	TRUE	FALSE
H2AFX	H2AFX	-0.894833	0.00335508	0.0351554	TRUE	H2afx	ENSMUSG00000049932	-0.151578	0.657692	Concordant	-0.174343	0.770951	Concordant	TRUE	FALSE
HSPB1	HSPB1	1.12117	0.00329868	0.0351554	TRUE	Hspb1	ENSMUSG00000004951	0.740016	0.381678	Concordant	1.46976	0.146374	Concordant	TRUE	FALSE
SMARCA5	SMARCA5	-0.449333	0.00387679	0.0397577	TRUE	Smarca5	ENSMUSG00000031715	0.389539	0.0100722	Discordant	-0.0660293	0.870255	Concordant	TRUE	TRUE
TOP2A	TOP2A	-0.896167	0.00483637	0.0416274	TRUE	Top2a	ENSMUSG00000020914	-0.112452	0.899515	Concordant	0.32971	0.803717	Discordant	TRUE	TRUE
COX5B	COX5B	-0.693667	0.00457862	0.0416274	TRUE	Cox5b	ENSMUSG00000061518	-0.269696	0.310151	Concordant	-0.252511	0.531643	Concordant	TRUE	FALSE
APC	APC	0.384833	0.00450473	0.0416274	TRUE	Apc	ENSMUSG00000005871	0.23446	0.393961	Concordant	-0.195537	0.668834	Discordant	TRUE	TRUE
ATR	ATR	0.539667	0.00482524	0.0416274	TRUE	Atr	ENSMUSG00000032409	0.237443	0.181293	Concordant	0.213537	0.434229	Concordant	TRUE	FALSE
APEX1	APEX1	-0.586833	0.00449975	0.0416274	TRUE	Apex1	ENSMUSG00000035960	-0.105424	0.74694	Concordant	0.128596	0.833706	Discordant	TRUE	TRUE
SUV39H1	SUV39H1	-0.6645	0.00608749	0.0431496	TRUE	Suv39h1	ENSMUSG00000039231	-0.19472	0.387186	Concordant	-0.258928	0.420372	Concordant	TRUE	FALSE
MGMT	MGMT	-1.223	0.00587296	0.0431496	TRUE	Mgmt	ENSMUSG00000054612	-0.709378		Concordant	0.251247		Discordant	TRUE	TRUE
LSR	LSR	2.15433	0.00608523	0.0431496	TRUE	Lsr	ENSMUSG00000001247	0.214864	0.636379	Concordant	0.46071	0.453664	Concordant	TRUE	FALSE
IRF8	IRF8	-0.622	0.00562762	0.0431496	TRUE	Irf8	ENSMUSG00000041515	-0.344002	0.388092	Concordant	0.0461368	0.965573	Discordant	TRUE	TRUE
C3	C3	-1.7855	0.00578666	0.0431496	TRUE	C3	ENSMUSG00000024164	-0.441242	0.518518	Concordant	-0.647687		Concordant	TRUE	FALSE
SESN1	SESN1	-1.12933	0.00552909	0.0431496	TRUE	Sesn1	ENSMUSG00000038332	-0.0609932	0.672621	Concordant	0.0310892	0.923044	Discordant	TRUE	TRUE
RPL9	RPL9	-1.409	0.00528488	0.0431496	TRUE	Rpl9	ENSMUSG00000047215	-0.00348442	0.994344	Concordant	-0.299837	0.539678	Concordant	TRUE	FALSE
RALA	RALA	0.673167	0.00550087	0.0431496	TRUE	Rala	ENSMUSG00000008859	0.594042	0.00653888	Concordant	-0.012009	0.986021	Discordant	TRUE	TRUE
TNFRSF25	TNFRSF25	1.724	0.00618967	0.043238	TRUE	Tnfrsf25	ENSMUSG00000024793	0.30345	0.470332	Concordant	0.431389	0.492527	Concordant	TRUE	FALSE
CCNI	CCNI	-0.7945	0.00652212	0.0449094	TRUE	Ccni	ENSMUSG00000063015	0.284489	0.253393	Discordant	-0.256455	0.49423	Concordant	TRUE	TRUE
RAD17	RAD17	-0.518167	0.00673844	0.0451101	TRUE	Rad17	ENSMUSG00000021635	0.297861	0.144089	Discordant	-0.0569784	0.91511	Concordant	TRUE	TRUE
PARP1	PARP1	-1.23583	0.00703088	0.0464231	TRUE	Parp1	ENSMUSG00000026496	-0.310554	0.028713	Concordant	-0.015662	0.973501	Concordant	TRUE	FALSE
OLFML3	OLFML3	-0.557333	0.00780669	0.0495109	TRUE	Olfml3	ENSMUSG00000027848	-0.705887	0.205153	Concordant	-0.0085167	0.994742	Concordant	TRUE	FALSE
RPL29	RPL29	-1.38783	0.00794165	0.0497127	TRUE	Rpl29	ENSMUSG00000048758	-0.353296	0.189188	Concordant	-0.558686	0.0765946	Concordant	TRUE	FALSE
IL3RA	IL3RA	-1.82567	0.00864967	0.0514709	FALSE	Il3ra	ENSMUSG00000068758	-0.326972	0.47795	Concordant	-1.02831	0.0497014	Concordant	TRUE	FALSE
MAP3K1	MAP3K1	-0.573333	0.00906401	0.0520101	FALSE	Map3k1	ENSMUSG00000021754	0.303399	0.183933	Discordant	-0.291758	0.408462	Concordant	TRUE	TRUE
KDM1A	KDM1A	-0.577333	0.00903841	0.0520101	FALSE	Kdm1a	ENSMUSG00000036940	-0.056392	0.747336	Concordant	0.027214	0.946359	Discordant	TRUE	TRUE
TPSB2	TPSB2	-0.615667	0.00931505	0.0528218	FALSE	Tpsb2	ENSMUSG00000033825	-0.537425		Concordant	-1.38134		Concordant	TRUE	FALSE
SUZ12	SUZ12	-0.688	0.00973905	0.054584	FALSE	Suz12	ENSMUSG00000017548	0.451299	0.00805023	Discordant	-0.0356187	0.946823	Concordant	TRUE	TRUE
TIMELESS	TIMELESS	-0.528833	0.00985917	0.0546221	FALSE	Timeless	ENSMUSG00000039994	-0.102988	0.815193	Concordant	0.285398	0.673495	Discordant	TRUE	TRUE
NCOR1	NCOR1	0.292167	0.0110119	0.0556689	FALSE	Ncor1	ENSMUSG00000018501	0.0777459	0.681156	Concordant	-0.0547575	0.888293	Discordant	TRUE	TRUE
CNP	CNP	0.394167	0.0107266	0.0556689	FALSE	Cnp	ENSMUSG00000006782	-0.41808	0.068028	Discordant	0.214616	0.600635	Concordant	TRUE	TRUE
CASP3	CASP3	-0.880333	0.0116413	0.0560085	FALSE	Casp3	ENSMUSG00000031628	-0.0311326	0.950215	Concordant	-0.347812	0.511415	Concordant	TRUE	FALSE
SMARCD1	SMARCD1	-0.653333	0.0116135	0.0560085	FALSE	Smarcd1	ENSMUSG00000023018	-0.385363	0.0279207	Concordant	-0.364388	0.117316	Concordant	TRUE	FALSE
NFKB2	NFKB2	0.954	0.0121168	0.0560825	FALSE	Nfkb2	ENSMUSG00000025225	-0.139201	0.829675	Discordant	0.289638	0.793779	Concordant	TRUE	TRUE
BRD2	BRD2	-0.534	0.0120352	0.0560825	FALSE	Brd2	ENSMUSG00000024335	-0.301139	0.0187527	Concordant	-0.314986	0.059701	Concordant	TRUE	FALSE
RPL28	RPL28	-1.4715	0.0132864	0.0571661	FALSE	Rpl28	ENSMUSG00000030432	-0.323163	0.292685	Concordant	-0.520763	0.161136	Concordant	TRUE	FALSE
BNIP3	BNIP3	0.817333	0.0133	0.0571661	FALSE	Bnip3	ENSMUSG00000078566	0.597805	0.0115294	Concordant	0.191575	0.679802	Concordant	TRUE	FALSE
LTB	LTB	1.72867	0.0137034	0.0571661	FALSE	Ltb	ENSMUSG00000024399	0.0330993		Concordant	0.369715		Concordant	TRUE	FALSE
CSNK2A2	CSNK2A2	-0.674667	0.0135971	0.0571661	FALSE	Csnk2a2	ENSMUSG00000046707	-0.0800352	0.738399	Concordant	-0.0811476	0.860607	Concordant	TRUE	FALSE
C3AR1	C3AR1	-0.536167	0.0133877	0.0571661	FALSE	C3ar1	ENSMUSG00000040552	-0.368276	0.674379	Concordant	-0.300457	0.860607	Concordant	TRUE	FALSE
CSF2RB	CSF2RB	0.336333	0.0137578	0.0571661	FALSE	Csf2rb	ENSMUSG00000071713	-0.393597	0.359858	Discordant	0.132682	0.902725	Concordant	TRUE	TRUE
IKBKG	IKBKG	0.328	0.0127179	0.0571661	FALSE	Ikbkg	ENSMUSG00000004221	0.324856	0.0498475	Concordant	0.112432	0.761487	Concordant	TRUE	FALSE
SIRT1	SIRT1	-0.7715	0.014082	0.0580131	FALSE	Sirt1	ENSMUSG00000020063	0.451595	0.0111847	Discordant	-0.102849	0.809759	Concordant	TRUE	TRUE
BCL2	BCL2	0.922667	0.0144282	0.0582495	FALSE	Bcl2	ENSMUSG00000057329	0.161597	0.662011	Concordant	0.157671	0.799463	Concordant	TRUE	FALSE
KDM6A	KDM6A	0.500167	0.0151399	0.0582495	FALSE	Kdm6a	ENSMUSG00000037369	0.829073	1.14105e-07	Concordant	0.426585	0.0626229	Concordant	TRUE	FALSE
XRCC6	XRCC6	-0.892667	0.0148173	0.0582495	FALSE	Xrcc6	ENSMUSG00000022471	-0.336986	0.0867101	Concordant	-0.317307	0.273404	Concordant	TRUE	FALSE
FEN1	FEN1	-1.20733	0.0148693	0.0582495	FALSE	Fen1	ENSMUSG00000024742	0.169525	0.716662	Discordant	-0.304181	0.660358	Concordant	TRUE	TRUE
CD3G	CD3G	-1.66483	0.015227	0.0582495	FALSE	Cd3g	ENSMUSG00000002033	-0.263728		Concordant	0.819806		Discordant	TRUE	TRUE
RPS10	RPS10	-1.34583	0.0145427	0.0582495	FALSE	Rps10	ENSMUSG00000052146	-0.248328	0.381703	Concordant	-0.382449	0.287616	Concordant	TRUE	FALSE
GBA	GBA	-0.916167	0.0165313	0.0622507	FALSE	Gba	ENSMUSG00000028048	-0.147653	0.452518	Concordant	0.209264	0.447466	Discordant	TRUE	TRUE
NOD1	NOD1	0.597333	0.0164616	0.0622507	FALSE	Nod1	ENSMUSG00000038058	-0.211527	0.459575	Discordant	0.588073	0.107788	Concordant	TRUE	TRUE
IKBKB	IKBKB	0.522	0.0168801	0.0628369	FALSE	Ikbkb	ENSMUSG00000031537	-0.0598933	0.830066	Discordant	0.231992	0.495335	Concordant	TRUE	TRUE
PARP2	PARP2	-0.338333	0.0170987	0.0628369	FALSE	Parp2	ENSMUSG00000036023	-0.031582	0.879722	Concordant	0.000459219	0.998816	Discordant	TRUE	TRUE
AKT2	AKT2	-0.2975	0.0169622	0.0628369	FALSE	Akt2	ENSMUSG00000004056	-0.0174586	0.954208	Concordant	-0.021735	0.971973	Concordant	TRUE	FALSE
SUPT7L	SUPT7L	0.365	0.0176495	0.0633888	FALSE	Supt7l	ENSMUSG00000053134	-0.0207936	0.950051	Discordant	0.0745013	0.908148	Concordant	TRUE	TRUE
NFE2L2	NFE2L2	-0.764333	0.0177521	0.0633888	FALSE	Nfe2l2	ENSMUSG00000015839	0.00978128	0.982888	Discordant	-0.162427	0.810428	Concordant	TRUE	TRUE
PPP3CB	PPP3CB	0.415167	0.0186996	0.0642944	FALSE	Ppp3cb	ENSMUSG00000021816	0.841704	4.70738e-09	Concordant	0.042684	0.923809	Concordant	TRUE	FALSE
DOCK1	DOCK1	0.896	0.0183708	0.0642944	FALSE	Dock1	ENSMUSG00000058325	-0.285688	0.3844	Discordant	0.0780396	0.91874	Concordant	TRUE	TRUE
P2RX7	P2RX7	-0.426333	0.0188847	0.0642944	FALSE	P2rx7	ENSMUSG00000029468	-0.196279	0.46358	Concordant	0.129278	0.805243	Discordant	TRUE	TRUE
RPL36AL	RPL36AL	-1.52933	0.0188719	0.0642944	FALSE	Rpl36al	ENSMUSG00000049751	-0.0871735	0.833254	Concordant	-0.0878237	0.910678	Concordant	TRUE	FALSE
BNIP3L	BNIP3L	-0.968667	0.0188979	0.0642944	FALSE	Bnip3l	ENSMUSG00000022051	0.433142	0.05621	Discordant	-0.0964631	0.86178	Concordant	TRUE	TRUE
INPP5D	INPP5D	-0.826333	0.0189415	0.0642944	FALSE	Inpp5d	ENSMUSG00000026288	-0.617661	0.0299874	Concordant	0.186686	0.761953	Discordant	TRUE	TRUE
IRAK4	IRAK4	1.05967	0.0195078	0.0652325	FALSE	Irak4	ENSMUSG00000059883	-0.119829	0.833042	Discordant	0.161653	0.888659	Concordant	TRUE	TRUE
MAN2B1	MAN2B1	0.312833	0.0195924	0.0652325	FALSE	Man2b1	ENSMUSG00000005142	-0.342952	0.128714	Discordant	0.0821657	0.88297	Concordant	TRUE	TRUE
ST3GAL6	ST3GAL6	0.452833	0.0197592	0.0652325	FALSE	St3gal6	ENSMUSG00000022747	0.144605	0.708535	Concordant	0.113798	0.885276	Concordant	TRUE	FALSE
GCLC	GCLC	-0.453333	0.0201674	0.0652394	FALSE	Gclc	ENSMUSG00000032350	0.00281163	0.991245	Discordant	-0.0491899	0.908247	Concordant	TRUE	TRUE
HDAC1	HDAC1	-0.507	0.0199979	0.0652394	FALSE	Hdac1	ENSMUSG00000028800	-0.130684	0.53985	Concordant	-0.134455	0.715811	Concordant	TRUE	FALSE
AARS	AARS	-0.622167	0.0201191	0.0652394	FALSE	Aars	ENSMUSG00000031960	-0.229672	0.103038	Concordant	0.0377415	0.918338	Discordant	TRUE	TRUE
VAV1	VAV1	-0.349833	0.0204952	0.0654216	FALSE	Vav1	ENSMUSG00000034116	-0.656444	0.0790153	Concordant	0.0457554	0.968157	Discordant	TRUE	TRUE
MCM5	MCM5	-0.392333	0.0210514	0.0663189	FALSE	Mcm5	ENSMUSG00000005410	-0.289459	0.546167	Concordant	0.214631	0.820834	Discordant	TRUE	TRUE
RAD51	RAD51	-0.812	0.0222096	0.0690648	FALSE	Rad51	ENSMUSG00000027323	-0.39251	0.719395	Concordant	0.115205		Discordant	TRUE	TRUE
TLE3	TLE3	-0.615167	0.0232953	0.0710654	FALSE	Tle3	ENSMUSG00000032280	-0.403674	0.00529152	Concordant	-0.299292	0.160159	Concordant	TRUE	FALSE
MTO1	MTO1	-0.138833	0.0251518	0.0743751	FALSE	Mto1	ENSMUSG00000032342	-0.119724	0.604512	Concordant	0.0608148	0.907343	Discordant	TRUE	TRUE
TBP	TBP	-0.2155	0.0248409	0.0743751	FALSE	Tbp	ENSMUSG00000014767	0.180521	0.362944	Discordant	-0.0274838	0.959015	Concordant	TRUE	TRUE
BIK	BIK	0.814667	0.0250117	0.0743751	FALSE	Bik	ENSMUSG00000016758	0.2619		Concordant	2.59514		Concordant	TRUE	FALSE
CTSW	CTSW	0.905167	0.0263788	0.0769666	FALSE	Ctsw	ENSMUSG00000024910	-0.883458		Discordant	0.306173		Concordant	TRUE	TRUE
CD72	CD72	0.436167	0.0265072	0.0769666	FALSE	Cd72	ENSMUSG00000028459	-0.693742	0.391207	Discordant	0.899939		Concordant	TRUE	TRUE
TXNRD1	TXNRD1	-0.497	0.0262868	0.0769666	FALSE	Txnrd1	ENSMUSG00000020250	-0.0235737	0.923912	Concordant	-0.0440611	0.925873	Concordant	TRUE	FALSE
TREM2	TREM2	-1.0345	0.0273559	0.0775619	FALSE	Trem2	ENSMUSG00000023992	-1.00055	0.00358511	Concordant	-0.178533	0.83468	Concordant	TRUE	FALSE
HOMER1	HOMER1	0.359167	0.0272533	0.0775619	FALSE	Homer1	ENSMUSG00000007617	0.999513	9.00351e-06	Concordant	0.55888	0.0687833	Concordant	TRUE	FALSE
TOPBP1	TOPBP1	-0.2535	0.0281501	0.0788857	FALSE	Topbp1	ENSMUSG00000032555	0.106162	0.660682	Discordant	-0.0239703	0.969649	Concordant	TRUE	TRUE
NBN	NBN	-0.457833	0.0285076	0.0794258	FALSE	Nbn	ENSMUSG00000028224	-0.191013	0.523712	Concordant	0.37367	0.347607	Discordant	TRUE	TRUE
ABCC3	ABCC3	1.86333	0.0293794	0.0813844	FALSE	Abcc3	ENSMUSG00000020865	-0.437313	0.255172	Discordant	0.502942	0.352298	Concordant	TRUE	TRUE
KDM4C	KDM4C	0.2435	0.0301072	0.0817403	FALSE	Kdm4c	ENSMUSG00000028397	0.0241816	0.927801	Concordant	-0.0316485	0.954715	Discordant	TRUE	TRUE
RNF8	RNF8	-0.261333	0.0304006	0.0818608	FALSE	Rnf8	ENSMUSG00000090083	-0.376077	0.302706	Concordant	-0.434919	0.402959	Concordant	TRUE	FALSE
ATM	ATM	0.338333	0.0317196	0.084938	FALSE	Atm	ENSMUSG00000034218	-0.148605	0.668706	Discordant	0.163056	0.799324	Concordant	TRUE	TRUE
MDM2	MDM2	0.545167	0.0321261	0.0853411	FALSE	Mdm2	ENSMUSG00000020184	0.125411	0.480343	Concordant	0.0865983	0.803291	Concordant	TRUE	FALSE
PTPN6	PTPN6	0.233333	0.0322242	0.0853411	FALSE	Ptpn6	ENSMUSG00000004266	-0.502665	0.184328	Discordant	0.145485	0.872266	Concordant	TRUE	TRUE
EXO1	EXO1	-0.6365	0.0335922	0.0876168	FALSE	Exo1	ENSMUSG00000039748	-0.293405		Concordant	0.316637		Discordant	TRUE	TRUE
JARID2	JARID2	0.235	0.0336289	0.0876168	FALSE	Jarid2	ENSMUSG00000038518	0.127952	0.555226	Concordant	0.168873	0.614049	Concordant	TRUE	FALSE
PPP3CA	PPP3CA	-1.1025	0.0352306	0.0896168	FALSE	Ppp3ca	ENSMUSG00000028161	0.92035	2.62793e-07	Discordant	-0.132034	0.757439	Concordant	TRUE	TRUE
PTEN	PTEN	-0.788333	0.0355121	0.0896168	FALSE	Pten	ENSMUSG00000013663	0.560651	0.0185183	Discordant	-0.162605	0.747153	Concordant	TRUE	TRUE
KDM3B	KDM3B	-0.351167	0.0372706	0.0921254	FALSE	Kdm3b	ENSMUSG00000038773	-0.124691	0.367682	Concordant	0.0796878	0.767884	Discordant	TRUE	TRUE
TNFRSF10B	TNFRSF10B	0.336167	0.0372161	0.0921254	FALSE	Tnfrsf10b	ENSMUSG00000022074	0.26876	0.730443	Concordant	0.558201		Concordant	TRUE	FALSE
BMI1	BMI1	0.540833	0.0380326	0.0935292	FALSE	Bmi1	ENSMUSG00000026739	0.851518	2.42796e-08	Concordant	-0.209643	0.47366	Discordant	TRUE	TRUE
CNN2	CNN2	-0.428667	0.0400933	0.0966248	FALSE	Cnn2	ENSMUSG00000004665	-0.0979822	0.861135	Concordant	0.118166	0.912814	Discordant	TRUE	TRUE
PSMB8	PSMB8	-0.3565	0.0406512	0.0974821	FALSE	Psmb8	ENSMUSG00000024338	-0.19811	0.634278	Concordant	0.16538	0.848153	Discordant	TRUE	TRUE
KDM5C	KDM5C	0.131667	0.0427844	0.101089	FALSE	Kdm5c	ENSMUSG00000025332	0.195339	0.427488	Concordant	0.164334	0.702313	Concordant	TRUE	FALSE
SOD2	SOD2	0.355167	0.0432014	0.101576	FALSE	Sod2	ENSMUSG00000006818	0.295724	0.226411	Concordant	-0.0413576	0.950109	Discordant	TRUE	TRUE
HIRA	HIRA	-0.615833	0.0442169	0.103459	FALSE	Hira	ENSMUSG00000022702	-0.0920355	0.72613	Concordant	-0.324625	0.258684	Concordant	TRUE	FALSE
CYCS	CYCS	0.591833	0.0452526	0.103866	FALSE	Cycs	ENSMUSG00000063694	0.103108	0.746583	Concordant	-0.0166811	0.983415	Discordant	TRUE	TRUE
GPR183	GPR183	-0.977	0.0446757	0.103866	FALSE	Gpr183	ENSMUSG00000051212	-0.662361	0.129559	Concordant	-0.00335098	0.99727	Concordant	TRUE	FALSE
LRRC25	LRRC25	0.539333	0.0450132	0.103866	FALSE	Lrrc25	ENSMUSG00000049988	-0.318578	0.684557	Discordant	0.0199513	0.990837	Concordant	TRUE	TRUE
BLNK	BLNK	-0.327167	0.0458646	0.104771	FALSE	Blnk	ENSMUSG00000061132	-0.394504	0.275561	Concordant	0.380903	0.469738	Discordant	TRUE	TRUE
RPS2	RPS2	-0.339667	0.0471386	0.10667	FALSE	Rps2	ENSMUSG00000044533	-0.095409	0.788794	Concordant	-0.397596	0.305013	Concordant	TRUE	FALSE
TFG	TFG	-0.553333	0.0476636	0.106855	FALSE	Tfg	ENSMUSG00000022757	0.193773	0.298284	Discordant	-0.0562561	0.899925	Concordant	TRUE	TRUE
PYCARD	PYCARD	-0.354833	0.04758	0.106855	FALSE	Pycard	ENSMUSG00000030793	-0.758211	0.151938	Concordant	-0.104047	0.943946	Concordant	TRUE	FALSE
NFKB1	NFKB1	-1.10383	0.0478882	0.106862	FALSE	Nfkb1	ENSMUSG00000028163	-0.302275	0.12465	Concordant	-0.0737295	0.886096	Concordant	TRUE	FALSE
ASPH	ASPH	0.4055	0.0482835	0.107247	FALSE	Asph	ENSMUSG00000028207	0.464553	4.45872e-05	Concordant	-0.0658656	0.829708	Discordant	TRUE	TRUE
PINK1	PINK1	-0.722	0.0486422	0.107548	FALSE	Pink1	ENSMUSG00000028756	-0.068911	0.858567	Concordant	-0.519852	0.155577	Concordant	TRUE	FALSE
SOX4	SOX4	0.889167	0.0519072	0.113678	FALSE	Sox4	ENSMUSG00000076431	0.0995438	0.741954	Concordant	-0.212536	0.590416	Discordant	TRUE	TRUE
APOE	APOE	-0.931333	0.0521221	0.113678	FALSE	Apoe	ENSMUSG00000002985	-0.187734	0.559869	Concordant	-0.427714	0.262875	Concordant	TRUE	FALSE
ITGAX	ITGAX	0.5775	0.0538919	0.115448	FALSE	Itgax	ENSMUSG00000030789	0.180527	0.844776	Concordant	0.557169		Concordant	TRUE	FALSE
HILPDA	HILPDA	0.241667	0.0536709	0.115448	FALSE	Hilpda	ENSMUSG00000043421	-0.246953	0.646169	Discordant	0.226575	0.842182	Concordant	TRUE	TRUE
IRF3	IRF3	0.411167	0.0535872	0.115448	FALSE	Irf3	ENSMUSG00000003184	-0.0930798	0.673141	Discordant	0.11466	0.766579	Concordant	TRUE	TRUE
HMGB1	HMGB1	-0.301167	0.0556057	0.11807	FALSE	Hmgb1	ENSMUSG00000066551	0.104472	0.605689	Discordant	-0.255445	0.294961	Concordant	TRUE	TRUE
CASP7	CASP7	-0.786167	0.055424	0.11807	FALSE	Casp7	ENSMUSG00000025076	-0.17136	0.737324	Concordant	0.0988428	0.936633	Discordant	TRUE	TRUE
DICER1	DICER1	-0.3605	0.0567725	0.119847	FALSE	Dicer1	ENSMUSG00000041415	-0.0504611	0.777133	Concordant	0.089904	0.762232	Discordant	TRUE	TRUE
STEAP4	STEAP4	0.354833	0.0572692	0.120016	FALSE	Steap4	ENSMUSG00000012428	1.45315	0.00962194	Concordant	1.32284		Concordant	TRUE	FALSE
CP	CP	0.141	0.0577541	0.120508	FALSE	Cp	ENSMUSG00000003617	0.733281	0.0220238	Concordant	0.624408	0.180971	Concordant	TRUE	FALSE
PRKAR2A	PRKAR2A	-0.3075	0.0594261	0.122933	FALSE	Prkar2a	ENSMUSG00000032601	0.234371	0.254292	Discordant	-0.0996205	0.820095	Concordant	TRUE	TRUE
PEX14	PEX14	-0.510833	0.0603499	0.12431	FALSE	Pex14	ENSMUSG00000028975	-0.248655	0.369078	Concordant	-0.382073	0.293087	Concordant	TRUE	FALSE
KDM4D	KDM4D	-0.4555	0.061354	0.124779	FALSE	Kdm4d	ENSMUSG00000053914	-0.646064		Concordant	0.768233		Discordant	TRUE	TRUE
IRF1	IRF1	0.584333	0.0621754	0.125918	FALSE	Irf1	ENSMUSG00000018899	-0.218812	0.430978	Discordant	0.476877	0.184542	Concordant	TRUE	TRUE
OPTN	OPTN	-0.766333	0.0637375	0.128006	FALSE	Optn	ENSMUSG00000026672	-0.305634	0.186494	Concordant	-0.273033	0.447524	Concordant	TRUE	FALSE
ITGB5	ITGB5	-0.931667	0.0646677	0.128493	FALSE	Itgb5	ENSMUSG00000022817	-0.374113	0.276229	Concordant	0.271151	0.639393	Discordant	TRUE	TRUE
IL2RG	IL2RG	1.10317	0.0647798	0.128493	FALSE	Il2rg	ENSMUSG00000031304	0.330012	0.689347	Concordant	0.881445		Concordant	TRUE	FALSE
KDM4A	KDM4A	-0.496833	0.0652569	0.128909	FALSE	Kdm4a	ENSMUSG00000033326	-0.290187	0.0311276	Concordant	-0.247148	0.227665	Concordant	TRUE	FALSE
RPA1	RPA1	-0.674	0.065975	0.129257	FALSE	Rpa1	ENSMUSG00000000751	-0.0246372	0.919503	Concordant	0.0675509	0.887821	Discordant	TRUE	TRUE
TRAF2	TRAF2	0.278	0.0688018	0.131597	FALSE	Traf2	ENSMUSG00000026942	-0.180365	0.612368	Discordant	0.0657594	0.938449	Concordant	TRUE	TRUE
MR1	MR1	-0.934667	0.0694379	0.132189	FALSE	Mr1	ENSMUSG00000026471	-0.0433358	0.924355	Concordant	-0.29309	0.636923	Concordant	TRUE	FALSE
PLCG2	PLCG2	-0.1835	0.0702654	0.132297	FALSE	Plcg2	ENSMUSG00000034330	-0.330702	0.216832	Concordant	0.170188	0.769779	Discordant	TRUE	TRUE
LYN	LYN	-0.552	0.0732281	0.136278	FALSE	Lyn	ENSMUSG00000042228	-0.508234	0.223509	Concordant	0.354646	0.610078	Discordant	TRUE	TRUE
SMC1A	SMC1A	0.513333	0.0754536	0.138812	FALSE	Smc1a	ENSMUSG00000041133	0.0274557	0.910769	Concordant	0.25778	0.326807	Concordant	TRUE	FALSE
FCGR2B	FCGR2B	1.74517	0.07662	0.139192	FALSE	Fcgr2b	ENSMUSG00000026656	-0.254535	0.634231	Discordant	0.313979	0.714607	Concordant	TRUE	TRUE
SERPINF1	SERPINF1	-0.535333	0.0768154	0.139192	FALSE	Serpinf1	ENSMUSG00000000753	-0.172283	0.674379	Concordant	0.221604	0.757945	Discordant	TRUE	TRUE
LRRC3	LRRC3	0.305833	0.07681	0.139192	FALSE	Lrrc3	ENSMUSG00000051652	-0.671013	0.00697398	Discordant	0.151477	0.792052	Concordant	TRUE	TRUE
TNF	TNF	0.996167	0.0780241	0.140852	FALSE	Tnf	ENSMUSG00000024401	0.784223		Concordant	0.518492		Concordant	TRUE	FALSE
CD74	CD74	0.618	0.0799414	0.142382	FALSE	Cd74	ENSMUSG00000024610	1.001	0.00474654	Concordant	0.398915	0.551299	Concordant	TRUE	FALSE
CLCF1	CLCF1	-0.0661667	0.0803484	0.142382	FALSE	Clcf1	ENSMUSG00000040663	-0.586504	0.052577	Concordant	0.0203772	0.983798	Discordant	TRUE	TRUE
ARID1A	ARID1A	-0.321	0.0801792	0.142382	FALSE	Arid1a	ENSMUSG00000007880	-0.330579	0.00287364	Concordant	-0.241234	0.132297	Concordant	TRUE	FALSE
PIK3CG	PIK3CG	-0.3325	0.081622	0.143764	FALSE	Pik3cg	ENSMUSG00000020573	-0.442993	0.242279	Concordant	0.117435	0.901425	Discordant	TRUE	TRUE
IRF4	IRF4	0.6325	0.0820457	0.143804	FALSE	Irf4	ENSMUSG00000021356	0.638189	0.480299	Concordant	0.380719		Concordant	TRUE	FALSE
TMCC3	TMCC3	-0.791833	0.084368	0.146278	FALSE	Tmcc3	ENSMUSG00000020023	-0.0250995	0.940472	Concordant	-0.00940877	0.990237	Concordant	TRUE	FALSE
RIPK1	RIPK1	-0.315	0.0864968	0.148084	FALSE	Ripk1	ENSMUSG00000021408	-0.157094	0.639104	Concordant	0.192205	0.773192	Discordant	TRUE	TRUE
BCL2L2	BCL2L2	0.202	0.0910777	0.153495	FALSE	Bcl2l2	ENSMUSG00000089682	0.102662	0.756261	Concordant	-0.260741	0.546149	Discordant	TRUE	TRUE
RALB	RALB	-0.363667	0.0908767	0.153495	FALSE	Ralb	ENSMUSG00000004451	-0.508928	0.0437774	Concordant	-0.1653	0.762185	Concordant	TRUE	FALSE
IL10RB	IL10RB	-0.420667	0.0915833	0.153809	FALSE	Il10rb	ENSMUSG00000022969	-0.17273	0.731327	Concordant	0.54794	0.37421	Discordant	TRUE	TRUE
ANAPC15	ANAPC15	-0.2615	0.0920894	0.154122	FALSE	Anapc15	ENSMUSG00000030649	-0.108852	0.658783	Concordant	-0.169756	0.633079	Concordant	TRUE	FALSE
MSH2	MSH2	-0.340667	0.0945246	0.156567	FALSE	Msh2	ENSMUSG00000024151	-0.0793446	0.717669	Concordant	0.285611	0.292533	Discordant	TRUE	TRUE
COTL1	COTL1	-0.470667	0.096442	0.158652	FALSE	Cotl1	ENSMUSG00000031827	-0.320341	0.306907	Concordant	-0.401759	0.357587	Concordant	TRUE	FALSE
CD70	CD70	0.5135	0.0964173	0.158652	FALSE	Cd70	ENSMUSG00000019489	1.83934		Concordant	-2.65024		Discordant	TRUE	TRUE
BRCA1	BRCA1	-0.318	0.0970876	0.159171	FALSE	Brca1	ENSMUSG00000017146	-0.0620585	0.952235	Concordant	-0.0470344	0.980872	Concordant	TRUE	FALSE
LAMP2	LAMP2	-0.450333	0.102278	0.165987	FALSE	Lamp2	ENSMUSG00000016534	0.599135	0.00126522	Discordant	-0.0258976	0.966202	Concordant	TRUE	TRUE
MBD2	MBD2	0.112	0.105454	0.169389	FALSE	Mbd2	ENSMUSG00000024513	0.0152255	0.961686	Concordant	-0.29671	0.358377	Discordant	TRUE	TRUE
CREB1	CREB1	0.230167	0.106204	0.169441	FALSE	Creb1	ENSMUSG00000025958	0.541672	0.000822816	Concordant	0.173914	0.574132	Concordant	TRUE	FALSE
SNCA	SNCA	0.182167	0.106868	0.169441	FALSE	Snca	ENSMUSG00000025889	0.659766	0.000127561	Concordant	0.210113	0.509371	Concordant	TRUE	FALSE
MYD88	MYD88	-0.217	0.109917	0.172804	FALSE	Myd88	ENSMUSG00000032508	-0.212961	0.530765	Concordant	0.349639	0.477124	Discordant	TRUE	TRUE
CLSTN1	CLSTN1	-0.254833	0.117294	0.182964	FALSE	Clstn1	ENSMUSG00000039953	-0.198237	0.373349	Concordant	-0.0530309	0.917393	Concordant	TRUE	FALSE
IRF2	IRF2	-0.2495	0.118116	0.183651	FALSE	Irf2	ENSMUSG00000031627	-0.00112133	0.99679	Concordant	-0.115709	0.746137	Concordant	TRUE	FALSE
WAS	WAS	-0.146333	0.119118	0.184022	FALSE	Was	ENSMUSG00000031165	-0.483323	0.255406	Concordant	-0.375516	0.598648	Concordant	TRUE	FALSE
CD86	CD86	-0.777667	0.121093	0.186476	FALSE	Cd86	ENSMUSG00000022901	-0.419867	0.372417	Concordant	0.00689354	0.994742	Discordant	TRUE	TRUE
HIF1A	HIF1A	0.236833	0.123322	0.188507	FALSE	Hif1a	ENSMUSG00000021109	0.462479	0.00605266	Concordant	-0.0936349	0.825974	Discordant	TRUE	TRUE
BID	BID	-0.741	0.123586	0.188507	FALSE	Bid	ENSMUSG00000004446	-0.667447	0.0309088	Concordant	-0.17857	0.799324	Concordant	TRUE	FALSE
DLG1	DLG1	0.230667	0.124881	0.189	FALSE	Dlg1	ENSMUSG00000022770	0.192597	0.125926	Concordant	0.111588	0.595577	Concordant	TRUE	FALSE
FAS	FAS	-0.473167	0.129618	0.194629	FALSE	Fas	ENSMUSG00000024778	-0.223867	0.738399	Concordant	0.284474	0.821725	Discordant	TRUE	TRUE
GADD45A	GADD45A	0.283333	0.130288	0.195028	FALSE	Gadd45a	ENSMUSG00000036390	0.144048	0.799875	Concordant	0.179854	0.849164	Concordant	TRUE	FALSE
FADD	FADD	0.429167	0.131961	0.196312	FALSE	Fadd	ENSMUSG00000031077	0.148994	0.833181	Concordant	0.132987	0.936134	Concordant	TRUE	FALSE
PLLP	PLLP	0.174833	0.135897	0.200927	FALSE	Pllp	ENSMUSG00000031775	-0.3257	0.293873	Discordant	0.300707	0.54149	Concordant	TRUE	TRUE
NLRP3	NLRP3	0.223667	0.137158	0.202171	FALSE	Nlrp3	ENSMUSG00000032691	-0.559061	0.17683	Discordant	0.676359	0.269202	Concordant	TRUE	TRUE
HMOX1	HMOX1	-0.3635	0.138859	0.204055	FALSE	Hmox1	ENSMUSG00000005413	-0.0608206	0.924355	Concordant	0.227365	0.833294	Discordant	TRUE	TRUE
IFNAR1	IFNAR1	-0.305	0.140603	0.20599	FALSE	Ifnar1	ENSMUSG00000022967	-0.0629877	0.755496	Concordant	0.145904	0.612189	Discordant	TRUE	TRUE
P2RY12	P2RY12	-0.371333	0.141033	0.205994	FALSE	P2ry12	ENSMUSG00000036353	-0.577744	0.434001	Concordant	-0.505942	0.67647	Concordant	TRUE	FALSE
XPNPEP1	XPNPEP1	-0.294667	0.144436	0.210326	FALSE	Xpnpep1	ENSMUSG00000025027	-0.261329	0.107518	Concordant	-0.0928922	0.807675	Concordant	TRUE	FALSE
MPG	MPG	-0.306833	0.146143	0.211535	FALSE	Mpg	ENSMUSG00000020287	-0.161737	0.541858	Concordant	-0.209774	0.604908	Concordant	TRUE	FALSE
CSK	CSK	-0.182833	0.146755	0.211784	FALSE	Csk	ENSMUSG00000032312	-0.410389	0.0953876	Concordant	-0.25887	0.532976	Concordant	TRUE	FALSE
CTSS	CTSS	-0.697167	0.153619	0.219716	FALSE	Ctss	ENSMUSG00000038642	-0.889223	0.175197	Concordant	-0.242377	0.874697	Concordant	TRUE	FALSE
SIN3A	SIN3A	-0.232167	0.15537	0.22026	FALSE	Sin3a	ENSMUSG00000042557	-0.0451221	0.862653	Concordant	0.049338	0.925733	Discordant	TRUE	TRUE
STX18	STX18	-0.153333	0.154575	0.22026	FALSE	Stx18	ENSMUSG00000029125	-0.211965	0.370279	Concordant	-0.120399	0.803002	Concordant	TRUE	FALSE
TNFRSF12A	TNFRSF12A	0.5005	0.155222	0.22026	FALSE	Tnfrsf12a	ENSMUSG00000023905	-0.0835962	0.898985	Discordant	0.351931	0.718825	Concordant	TRUE	TRUE
TNFRSF1B	TNFRSF1B	0.291333	0.159711	0.225642	FALSE	Tnfrsf1b	ENSMUSG00000028599	-0.431344	0.26806	Discordant	0.112552	0.908148	Concordant	TRUE	TRUE
PRKACA	PRKACA	-0.179667	0.160103	0.225642	FALSE	Prkaca	ENSMUSG00000005469	0.0174731	0.944899	Discordant	-0.00567003	0.990248	Concordant	TRUE	TRUE
TRAF1	TRAF1	0.501833	0.162439	0.227395	FALSE	Traf1	ENSMUSG00000026875	0.442476	0.461517	Concordant	1.08842	0.248406	Concordant	TRUE	FALSE
KDM5B	KDM5B	-0.605667	0.162762	0.227395	FALSE	Kdm5b	ENSMUSG00000042207	-0.0575777	0.735449	Concordant	0.127961	0.603906	Discordant	TRUE	TRUE
IL1B	IL1B	0.573	0.165249	0.22888	FALSE	Il1b	ENSMUSG00000027398	1.48854		Concordant	0.203133		Concordant	TRUE	FALSE
EPSTI1	EPSTI1	-0.330667	0.169615	0.232918	FALSE	Epsti1	ENSMUSG00000022014	-0.705557	0.269998	Concordant	-0.213534	0.886433	Concordant	TRUE	FALSE
SLAMF8	SLAMF8	0.944333	0.176781	0.241351	FALSE	Slamf8	ENSMUSG00000053318	0.152745	0.931592	Concordant	-0.635905		Discordant	TRUE	TRUE
DOCK2	DOCK2	0.158	0.178354	0.241654	FALSE	Dock2	ENSMUSG00000020143	-0.624055	0.163256	Discordant	0.0759508	0.953678	Concordant	TRUE	TRUE
PLD1	PLD1	-0.388333	0.185972	0.25003	FALSE	Pld1	ENSMUSG00000027695	-0.277686	0.377985	Concordant	0.320178	0.498586	Discordant	TRUE	TRUE
ITGAV	ITGAV	0.256667	0.189463	0.251573	FALSE	Itgav	ENSMUSG00000027087	0.287286	0.231099	Concordant	-0.00231133	0.996504	Discordant	TRUE	TRUE
PRKDC	PRKDC	0.365667	0.189197	0.251573	FALSE	Prkdc	ENSMUSG00000022672	0.188828	0.345251	Concordant	0.00030106	0.999218	Concordant	TRUE	FALSE
COL6A3	COL6A3	-0.0321667	0.195502	0.25817	FALSE	Col6a3	ENSMUSG00000048126	-0.240429	0.382417	Concordant	0.522511	0.167198	Discordant	TRUE	TRUE
LARS	LARS	0.152	0.198091	0.260163	FALSE	Lars	ENSMUSG00000024493	-0.0740522	0.734622	Discordant	0.0178983	0.973489	Concordant	TRUE	TRUE
RELA	RELA	-0.171	0.207484	0.270993	FALSE	Rela	ENSMUSG00000024927	-0.466151	0.0113787	Concordant	-0.144087	0.712225	Concordant	TRUE	FALSE
AK1	AK1	-0.2165	0.208023	0.270993	FALSE	Ak1	ENSMUSG00000026817	-0.0660938	0.761325	Concordant	-0.0631416	0.878133	Concordant	TRUE	FALSE
CALCOCO2	CALCOCO2	0.197	0.215036	0.278622	FALSE	Calcoco2	ENSMUSG00000006056	1.18574		Concordant	-0.253487		Discordant	TRUE	TRUE
IGF1R	IGF1R	-0.316167	0.218637	0.282528	FALSE	Igf1r	ENSMUSG00000005533	-0.272179	0.33444	Concordant	-0.536293	0.143743	Concordant	TRUE	FALSE
SLC1A3	SLC1A3	0.500167	0.22012	0.283683	FALSE	Slc1a3	ENSMUSG00000005360	0.14649	0.721173	Concordant	-0.191351	0.782715	Discordant	TRUE	TRUE
EGR1	EGR1	-0.6605	0.220762	0.283753	FALSE	Egr1	ENSMUSG00000038418	0.307944	0.443676	Discordant	-0.107528	0.906987	Concordant	TRUE	TRUE
TNFRSF11B	TNFRSF11B	0.411167	0.224353	0.286362	FALSE	Tnfrsf11b	ENSMUSG00000063727	1.46032	0.0301945	Concordant	0.571811		Concordant	TRUE	FALSE
AMBRA1	AMBRA1	-0.210833	0.225674	0.287004	FALSE	Ambra1	ENSMUSG00000040506	-0.244229	0.20905	Concordant	-0.244205	0.389127	Concordant	TRUE	FALSE
LGMN	LGMN	-0.426333	0.227832	0.288038	FALSE	Lgmn	ENSMUSG00000021190	-0.6237	0.0663641	Concordant	0.0152946	0.988674	Discordant	TRUE	TRUE
SH2D1A	SH2D1A	0.0751667	0.228114	0.288038	FALSE	Sh2d1a	ENSMUSG00000005696	0.119603		Concordant	0.63712		Concordant	TRUE	FALSE
TNFRSF4	TNFRSF4	0.126833	0.23176	0.291204	FALSE	Tnfrsf4	ENSMUSG00000029075	0.191008	0.665511	Concordant	0.130803	0.890892	Concordant	TRUE	FALSE
KDM1B	KDM1B	0.150333	0.234284	0.293311	FALSE	Kdm1b	ENSMUSG00000038080	0.273551	0.333688	Concordant	-0.191805	0.707038	Discordant	TRUE	TRUE
TNFSF13B	TNFSF13B	-0.1795	0.2592	0.322828	FALSE	Tnfsf13b	ENSMUSG00000031497	-0.654332	0.401065	Concordant	-0.113964		Concordant	TRUE	FALSE
HPS4	HPS4	0.147667	0.265871	0.328589	FALSE	Hps4	ENSMUSG00000042328	-0.210642	0.256867	Discordant	0.13499	0.697689	Concordant	TRUE	TRUE
IKBKE	IKBKE	0.3125	0.272347	0.335732	FALSE	Ikbke	ENSMUSG00000042349	-0.0476555	0.90842	Discordant	0.107187	0.902954	Concordant	TRUE	TRUE
MCM6	MCM6	-0.331333	0.274018	0.336931	FALSE	Mcm6	ENSMUSG00000026355	-0.219564	0.479529	Concordant	-0.0547993	0.953269	Concordant	TRUE	FALSE
BRAF	BRAF	-0.120333	0.276821	0.338649	FALSE	Braf	ENSMUSG00000002413	0.46682	0.0014169	Discordant	-0.00238503	0.99532	Concordant	TRUE	TRUE
TMC7	TMC7	-0.393167	0.278177	0.339446	FALSE	Tmc7	ENSMUSG00000042246	-0.00546446	0.984137	Concordant	0.0550339	0.908804	Discordant	TRUE	TRUE
SLAMF9	SLAMF9	-0.178333	0.280997	0.342022	FALSE	Slamf9	ENSMUSG00000026548	-1.51159	0.01511	Concordant	-0.551315	0.64296	Concordant	TRUE	FALSE
S1PR4	S1PR4	0.283167	0.287028	0.347607	FALSE	S1pr4	ENSMUSG00000044199	0.601827	0.522487	Concordant	1.0919		Concordant	TRUE	FALSE
CDC25A	CDC25A	-0.372	0.289502	0.348009	FALSE	Cdc25a	ENSMUSG00000032477	-0.280526	0.461517	Concordant	0.13153	0.882024	Discordant	TRUE	TRUE
SELL	SELL	-0.1245	0.294193	0.352739	FALSE	Sell	ENSMUSG00000026581	0.101923		Discordant	-1.55283		Concordant	TRUE	TRUE
WDR5	WDR5	-0.176833	0.298721	0.355514	FALSE	Wdr5	ENSMUSG00000026917	-0.187058	0.321279	Concordant	-0.0542367	0.908148	Concordant	TRUE	FALSE
SMARCA4	SMARCA4	-0.088	0.309237	0.365324	FALSE	Smarca4	ENSMUSG00000032187	-0.278567	0.0807305	Concordant	-0.117597	0.707038	Concordant	TRUE	FALSE
RELN	RELN	-0.014	0.343436	0.384322	FALSE	Reln	ENSMUSG00000042453	-0.0300322	0.895848	Concordant	-0.0115707	0.982775	Concordant	TRUE	FALSE
RAG1	RAG1	-0.014	0.343436	0.384322	FALSE	Rag1	ENSMUSG00000061311	-0.229774		Concordant	0.883274		Discordant	TRUE	TRUE
DLX2	DLX2	-0.024	0.343436	0.384322	FALSE	Dlx2	ENSMUSG00000023391	0.313298	0.634449	Discordant	-0.347944	0.698548	Concordant	TRUE	TRUE
CD8A	CD8A	-0.0146667	0.343436	0.384322	FALSE	Cd8a	ENSMUSG00000053977	0.571427		Discordant	-2.39736		Concordant	TRUE	TRUE
KLRB1	KLRB1	-0.0323333	0.343436	0.384322	FALSE	Klrb1	ENSMUSG00000079299	0.198957		Discordant	-0.253479		Concordant	TRUE	TRUE
HCAR2	HCAR2	-0.0576667	0.343436	0.384322	FALSE	Hcar2	ENSMUSG00000045502	-0.771453		Concordant	-0.448711		Concordant	TRUE	FALSE
HRK	HRK	-0.00633333	0.343436	0.384322	FALSE	Hrk	ENSMUSG00000046607	0.216901	0.398194	Discordant	-0.406842	0.189562	Concordant	TRUE	TRUE
SALL1	SALL1	-0.0323333	0.343436	0.384322	FALSE	Sall1	ENSMUSG00000031665	-0.497003	0.0660775	Concordant	-0.206132	0.69509	Concordant	TRUE	FALSE
TREM1	TREM1	-0.415667	0.347565	0.386006	FALSE	Trem1	ENSMUSG00000042265	-2.16214		Concordant	0.765918		Discordant	TRUE	TRUE
TLR2	TLR2	-0.258167	0.36904	0.407975	FALSE	Tlr2	ENSMUSG00000027995	-0.104071	0.880823	Concordant	0.564985	0.513411	Discordant	TRUE	TRUE
IL1A	IL1A	-0.251333	0.375674	0.414359	FALSE	Il1a	ENSMUSG00000027399	-0.190447	0.791334	Concordant	0.113319	0.939889	Discordant	TRUE	TRUE
ITGA7	ITGA7	-0.368833	0.381747	0.420096	FALSE	Itga7	ENSMUSG00000025348	-0.316317	0.118572	Concordant	0.142364	0.747872	Discordant	TRUE	TRUE
CCL3	CCL3	0.398167	0.383067	0.420588	FALSE	Ccl3	ENSMUSG00000000982	0.138731	0.920305	Concordant	-0.910763		Discordant	TRUE	TRUE
SESN2	SESN2	-0.146	0.401768	0.438192	FALSE	Sesn2	ENSMUSG00000028893	-0.44373	0.115029	Concordant	-0.0049897	0.994742	Concordant	TRUE	FALSE
MERTK	MERTK	0.223	0.401828	0.438192	FALSE	Mertk	ENSMUSG00000014361	-0.343762	0.144446	Discordant	0.0600224	0.918831	Concordant	TRUE	TRUE
CSF3R	CSF3R	-0.193667	0.415015	0.451551	FALSE	Csf3r	ENSMUSG00000028859	-0.328679	0.576861	Concordant	0.50595	0.540869	Discordant	TRUE	TRUE
NTHL1	NTHL1	-0.209	0.421744	0.45681	FALSE	Nthl1	ENSMUSG00000041429	-0.545745	0.165796	Concordant	-0.174083	0.864516	Concordant	TRUE	FALSE
SYP	SYP	0.0901667	0.441896	0.477564	FALSE	Syp	ENSMUSG00000031144	0.0665067	0.803638	Concordant	-0.0909389	0.84867	Discordant	TRUE	TRUE
CTSE	CTSE	0.028	0.448656	0.483786	FALSE	Ctse	ENSMUSG00000004552	-0.747276		Discordant	0.167825		Concordant	TRUE	TRUE
IRAK2	IRAK2	-0.238667	0.451983	0.485202	FALSE	Irak2	ENSMUSG00000060477	-0.221292	0.290085	Concordant	0.168075	0.63466	Discordant	TRUE	TRUE
CCL2	CCL2	-0.598	0.482545	0.516859	FALSE	Ccl2	ENSMUSG00000035385	1.92971		Discordant	-2.0149		Concordant	TRUE	TRUE
SETD2	SETD2	0.0853333	0.485801	0.519194	FALSE	Setd2	ENSMUSG00000044791	-0.0722191	0.674211	Discordant	0.125916	0.622487	Concordant	TRUE	TRUE
BIN1	BIN1	-0.206333	0.514637	0.54398	FALSE	Bin1	ENSMUSG00000024381	-0.421774	0.00140451	Concordant	-0.214041	0.308976	Concordant	TRUE	FALSE
PILRA	PILRA	-0.418667	0.527193	0.556033	FALSE	Pilra	ENSMUSG00000046245	-0.388372	0.684102	Concordant	0.362208		Discordant	TRUE	TRUE
IRF7	IRF7	0.125333	0.532728	0.560644	FALSE	Irf7	ENSMUSG00000025498	0.22339	0.666648	Concordant	0.68141	0.307215	Concordant	TRUE	FALSE
PMP22	PMP22	0.271167	0.534514	0.561297	FALSE	Pmp22	ENSMUSG00000018217	-0.33443	0.412422	Discordant	0.0450789	0.966444	Concordant	TRUE	TRUE
PRKCQ	PRKCQ	0.0953333	0.539724	0.56431	FALSE	Prkcq	ENSMUSG00000026778	0.418194	0.166786	Concordant	0.149931	0.856585	Concordant	TRUE	FALSE
LMNB1	LMNB1	0.203833	0.547835	0.56946	FALSE	Lmnb1	ENSMUSG00000024590	0.262194	0.450896	Concordant	-0.26688	0.618864	Discordant	TRUE	TRUE
BRD4	BRD4	-0.0431667	0.548194	0.56946	FALSE	Brd4	ENSMUSG00000024002	-0.306241	0.0154192	Concordant	-0.276456	0.117378	Concordant	TRUE	FALSE
KDM2B	KDM2B	-0.0545	0.57985	0.599759	FALSE	Kdm2b	ENSMUSG00000029475	-0.186336	0.410671	Concordant	-0.101632	0.844505	Concordant	TRUE	FALSE
OSGIN1	OSGIN1	-0.0581667	0.582751	0.600184	FALSE	Osgin1	ENSMUSG00000074063	-0.353693	0.646206	Concordant	0.0414341		Discordant	TRUE	TRUE
FGD2	FGD2	0.071	0.582173	0.600184	FALSE	Fgd2	ENSMUSG00000024013	-0.815933	0.00140894	Discordant	0.0853049	0.908148	Concordant	TRUE	TRUE
NRGN	NRGN	-0.155333	0.609291	0.624848	FALSE	Nrgn	ENSMUSG00000053310	0.131696	0.623488	Discordant	-0.152088	0.72184	Concordant	TRUE	TRUE
XIAP	XIAP	0.0316667	0.612383	0.626685	FALSE	Xiap	ENSMUSG00000025860	0.560194	0.000974475	Concordant	-0.0079097	0.989129	Discordant	TRUE	TRUE
IFNAR2	IFNAR2	0.0918333	0.640304	0.65387	FALSE	Ifnar2	ENSMUSG00000022971	-0.347918	0.238222	Discordant	0.304958	0.525367	Concordant	TRUE	TRUE
MAG	MAG	-0.0835	0.663714	0.676342	FALSE	Mag	ENSMUSG00000036634	-0.681067	0.022758	Concordant	-0.231996	0.699127	Concordant	TRUE	FALSE
CREBBP	CREBBP	0.0543333	0.691638	0.701831	FALSE	Crebbp	ENSMUSG00000022521	0.0295065	0.913482	Concordant	-0.00236738	0.996504	Discordant	TRUE	TRUE
GRM2	GRM2	-0.0316667	0.757035	0.76337	FALSE	Grm2	ENSMUSG00000023192	-0.346517	0.160552	Concordant	-0.443286	0.18338	Concordant	TRUE	FALSE
CSF1R	CSF1R	-0.0625	0.764482	0.76927	FALSE	Csf1r	ENSMUSG00000024621	-0.55223	0.241757	Concordant	0.238174	0.803947	Discordant	TRUE	TRUE
FDXR	FDXR	-0.0143333	0.950582	0.952558	FALSE	Fdxr	ENSMUSG00000018861	-0.383354	0.100117	Concordant	-0.151731	0.753371	Concordant	TRUE	FALSE
LRG1	LRG1	0.00566667	0.982921	0.982921	FALSE	Lrg1	ENSMUSG00000037095	0.889306	0.236957	Concordant	-0.344805		Discordant	TRUE	TRUE

## Sheet: Overlap_Discordant_Any
Protein	Gene_std	Nano_LFC	Nano_p	Nano_q	significant_5perc_FDR	Gene Name	Ensembl ID	Hip_LFC_FvsM	Hip_adjP	DirLabel_Hippocampus	Fron_LFC_FvsM	Fron_adjP	DirLabel_Frontal	Any_Concordant	Any_Discordant
RAD51C	RAD51C	-1.05883	3.18036e-05	0.00510977	TRUE	Rad51c	ENSMUSG00000007646	0.446192	0.28964	Discordant	0.339225	0.68284	Discordant	FALSE	TRUE
CX3CR1	CX3CR1	-1.699	5.90978e-05	0.00712129	TRUE	Cx3cr1	ENSMUSG00000052336	-0.664517	0.211774	Concordant	0.246214	0.831822	Discordant	TRUE	TRUE
PROS1	PROS1	-0.513833	9.4188e-05	0.00831494	TRUE	Pros1	ENSMUSG00000022912	0.0142012	0.977214	Discordant	0.385288	0.476233	Discordant	FALSE	TRUE
TNFRSF13C	TNFRSF13C	-2.06333	0.000103506	0.00831494	TRUE	Tnfrsf13c	ENSMUSG00000068105	0.125208		Discordant	-1.42958		Concordant	TRUE	TRUE
VEGFA	VEGFA	1.81733	0.000124903	0.00860046	TRUE	Vegfa	ENSMUSG00000023951	-0.188962	0.105115	Discordant	0.0172684	0.958268	Concordant	TRUE	TRUE
TNFSF12	TNFSF12	1.44	0.000207014	0.0124726	TRUE	Tnfsf12	ENSMUSG00000097328	0.0598914	0.911163	Concordant	-0.220651	0.790852	Discordant	TRUE	TRUE
SETD7	SETD7	0.6445	0.000265947	0.0128187	TRUE	Setd7	ENSMUSG00000037111	0.180482	0.455866	Concordant	-0.143695	0.732983	Discordant	TRUE	TRUE
MS4A4A	MS4A4A	-1.35917	0.000252588	0.0128187	TRUE	Ms4a4a	ENSMUSG00000101389	0.447703	0.70149	Discordant	0.297297		Discordant	FALSE	TRUE
MAFF	MAFF	1.666	0.000339751	0.0128236	TRUE	Maff	ENSMUSG00000042622	-0.0835161	0.936578	Discordant	0.490774		Concordant	TRUE	TRUE
LFNG	LFNG	0.786333	0.000305642	0.0128236	TRUE	Lfng	ENSMUSG00000029570	-0.541694	0.00169818	Discordant	-0.242179	0.414263	Discordant	FALSE	TRUE
TCIRG1	TCIRG1	0.668833	0.000345866	0.0128236	TRUE	Tcirg1	ENSMUSG00000001750	-0.199499	0.525436	Discordant	0.173336	0.75388	Concordant	TRUE	TRUE
KIF2C	KIF2C	-1.12067	0.000398308	0.0137132	TRUE	Kif2c	ENSMUSG00000028678	-0.25435	0.825255	Concordant	0.471651		Discordant	TRUE	TRUE
B3GNT5	B3GNT5	-1.05183	0.000675163	0.0181238	TRUE	B3gnt5	ENSMUSG00000022686	0.793759	0.380625	Discordant	1.3942		Discordant	FALSE	TRUE
RRM2	RRM2	-1.86533	0.000752027	0.0181238	TRUE	Rrm2	ENSMUSG00000020649	0.0312165	0.974588	Discordant	0.431915		Discordant	FALSE	TRUE
CST7	CST7	1.184	0.000737638	0.0181238	TRUE	Cst7	ENSMUSG00000068129	-3.31884		Discordant	-1.2437		Discordant	FALSE	TRUE
ASH2L	ASH2L	-0.800167	0.000722131	0.0181238	TRUE	Ash2l	ENSMUSG00000031575	-0.105774	0.552145	Concordant	0.0461515	0.908579	Discordant	TRUE	TRUE
ITGA6	ITGA6	-1.86767	0.000664676	0.0181238	TRUE	Itga6	ENSMUSG00000027111	-0.268281	0.359427	Concordant	0.420535	0.265984	Discordant	TRUE	TRUE
PTTG1	PTTG1	-0.8065	0.000802935	0.0184293	TRUE	Pttg1	ENSMUSG00000020415	0.0860154	0.751067	Discordant	0.370356	0.212812	Discordant	FALSE	TRUE
TMEM173	TMEM173	-1.2505	0.000997131	0.0218462	TRUE	Tmem173	ENSMUSG00000024349	-0.629397	0.379636	Concordant	0.250482	0.872998	Discordant	TRUE	TRUE
BARD1	BARD1	-0.768167	0.00107626	0.0225547	TRUE	Bard1	ENSMUSG00000026196	0.337331	0.729518	Discordant	0.00175786		Discordant	FALSE	TRUE
CKS1B	CKS1B	-1.08867	0.00146653	0.0294528	TRUE	Cks1b	ENSMUSG00000028044	0.392255	0.692474	Discordant	-0.584493		Concordant	TRUE	TRUE
NCOR2	NCOR2	0.43	0.00161635	0.0299646	TRUE	Ncor2	ENSMUSG00000029478	-0.585101	0.00436623	Discordant	-0.292682	0.392729	Discordant	FALSE	TRUE
MEF2C	MEF2C	-0.826167	0.00186054	0.0320278	TRUE	Mef2c	ENSMUSG00000005583	0.344852	0.0968249	Discordant	0.143319	0.708325	Discordant	FALSE	TRUE
TMEM144	TMEM144	-1.536	0.00180231	0.0320278	TRUE	Tmem144	ENSMUSG00000027956	0.208397	0.441517	Discordant	0.0909006	0.888618	Discordant	FALSE	TRUE
KAT2B	KAT2B	-0.2935	0.00229722	0.0332138	TRUE	Kat2b	ENSMUSG00000000708	0.195845	0.440678	Discordant	0.113862	0.82775	Discordant	FALSE	TRUE
NCAPH	NCAPH	-1.08967	0.00211288	0.0332138	TRUE	Ncaph	ENSMUSG00000034906	-0.0358053	0.966811	Concordant	1.09556	0.211502	Discordant	TRUE	TRUE
PTX3	PTX3	0.793833	0.0024861	0.0332138	TRUE	Ptx3	ENSMUSG00000027832	0.272678		Concordant	-1.55185		Discordant	TRUE	TRUE
ATF3	ATF3	-0.727333	0.00254317	0.0332138	TRUE	Atf3	ENSMUSG00000026628	-0.532076	0.466419	Concordant	0.979994		Discordant	TRUE	TRUE
TRADD	TRADD	0.500333	0.00267661	0.0332138	TRUE	Tradd	ENSMUSG00000031887	-0.268722	0.457436	Discordant	-0.0163656	0.988243	Discordant	FALSE	TRUE
PIK3CD	PIK3CD	-0.332167	0.00264739	0.0332138	TRUE	Pik3cd	ENSMUSG00000039936	-0.403706	0.0140097	Concordant	0.0443789	0.925039	Discordant	TRUE	TRUE
RIPK2	RIPK2	-0.753833	0.00230941	0.0332138	TRUE	Ripk2	ENSMUSG00000041135	0.255478	0.425176	Discordant	-0.0810723	0.912814	Concordant	TRUE	TRUE
EIF1	EIF1	-0.411333	0.00290299	0.0333153	TRUE	Eif1	ENSMUSG00000035530	0.0563974	0.80478	Discordant	0.134602	0.679217	Discordant	FALSE	TRUE
SYK	SYK	-0.519	0.00285801	0.0333153	TRUE	Syk	ENSMUSG00000021457	-0.409472	0.189286	Concordant	0.564996	0.166781	Discordant	TRUE	TRUE
RAD1	RAD1	-0.432167	0.00297508	0.0333486	TRUE	Rad1	ENSMUSG00000022248	0.235612	0.39127	Discordant	0.389406	0.302112	Discordant	FALSE	TRUE
PCNA	PCNA	-1.17317	0.00326829	0.0351554	TRUE	Pcna	ENSMUSG00000027342	0.225562	0.303374	Discordant	0.30769	0.310918	Discordant	FALSE	TRUE
SMARCA5	SMARCA5	-0.449333	0.00387679	0.0397577	TRUE	Smarca5	ENSMUSG00000031715	0.389539	0.0100722	Discordant	-0.0660293	0.870255	Concordant	TRUE	TRUE
TOP2A	TOP2A	-0.896167	0.00483637	0.0416274	TRUE	Top2a	ENSMUSG00000020914	-0.112452	0.899515	Concordant	0.32971	0.803717	Discordant	TRUE	TRUE
MAP3K14	MAP3K14	1.007	0.00471313	0.0416274	TRUE	Map3k14	ENSMUSG00000020941	-0.470537	0.0969937	Discordant	-0.116576	0.879643	Discordant	FALSE	TRUE
MAFB	MAFB	0.607833	0.00449114	0.0416274	TRUE	Mafb	ENSMUSG00000074622	-0.696307	0.0294802	Discordant	-0.265872	0.671844	Discordant	FALSE	TRUE
APC	APC	0.384833	0.00450473	0.0416274	TRUE	Apc	ENSMUSG00000005871	0.23446	0.393961	Concordant	-0.195537	0.668834	Discordant	TRUE	TRUE
APEX1	APEX1	-0.586833	0.00449975	0.0416274	TRUE	Apex1	ENSMUSG00000035960	-0.105424	0.74694	Concordant	0.128596	0.833706	Discordant	TRUE	TRUE
NCF1	NCF1	1.03833	0.00510668	0.0424383	TRUE	Ncf1	ENSMUSG00000015950	-0.74895	0.016592	Discordant	-0.160278	0.833482	Discordant	FALSE	TRUE
RAC1	RAC1	-0.654167	0.00608723	0.0431496	TRUE	Rac1	ENSMUSG00000001847	0.181788	0.342969	Discordant	0.153119	0.622996	Discordant	FALSE	TRUE
MGMT	MGMT	-1.223	0.00587296	0.0431496	TRUE	Mgmt	ENSMUSG00000054612	-0.709378		Concordant	0.251247		Discordant	TRUE	TRUE
IRF8	IRF8	-0.622	0.00562762	0.0431496	TRUE	Irf8	ENSMUSG00000041515	-0.344002	0.388092	Concordant	0.0461368	0.965573	Discordant	TRUE	TRUE
DOT1L	DOT1L	1.2535	0.00585193	0.0431496	TRUE	Dot1l	ENSMUSG00000061589	-0.524782	1.27874e-05	Discordant	-0.285337	0.108585	Discordant	FALSE	TRUE
SESN1	SESN1	-1.12933	0.00552909	0.0431496	TRUE	Sesn1	ENSMUSG00000038332	-0.0609932	0.672621	Concordant	0.0310892	0.923044	Discordant	TRUE	TRUE
RALA	RALA	0.673167	0.00550087	0.0431496	TRUE	Rala	ENSMUSG00000008859	0.594042	0.00653888	Concordant	-0.012009	0.986021	Discordant	TRUE	TRUE
CCNI	CCNI	-0.7945	0.00652212	0.0449094	TRUE	Ccni	ENSMUSG00000063015	0.284489	0.253393	Discordant	-0.256455	0.49423	Concordant	TRUE	TRUE
TRPM4	TRPM4	1.00367	0.00663974	0.0450754	TRUE	Trpm4	ENSMUSG00000038260	-0.495714	0.0416595	Discordant	-0.166588	0.739397	Discordant	FALSE	TRUE
RAD17	RAD17	-0.518167	0.00673844	0.0451101	TRUE	Rad17	ENSMUSG00000021635	0.297861	0.144089	Discordant	-0.0569784	0.91511	Concordant	TRUE	TRUE
RBFOX3	RBFOX3	0.534333	0.00726222	0.0466719	TRUE	Rbfox3	ENSMUSG00000025576	-0.250358	0.390538	Discordant	-0.394639	0.285856	Discordant	FALSE	TRUE
SPIB	SPIB	-1.02583	0.00725991	0.0466719	TRUE	Spib	ENSMUSG00000008193	1.94527		Discordant	1.13303		Discordant	FALSE	TRUE
PDPN	PDPN	-2.30283	0.00820266	0.0500466	FALSE	Pdpn	ENSMUSG00000028583	0.515909	0.101355	Discordant	0.0656329	0.947252	Discordant	FALSE	TRUE
TGFB1	TGFB1	0.797	0.00815737	0.0500466	FALSE	Tgfb1	ENSMUSG00000002603	-0.773505	0.0336808	Discordant	-0.350127	0.599731	Discordant	FALSE	TRUE
ETS2	ETS2	-0.693	0.00844314	0.0508699	FALSE	Ets2	ENSMUSG00000022895	0.18427	0.287465	Discordant	0.14169	0.639335	Discordant	FALSE	TRUE
LY9	LY9	0.8145	0.00880156	0.051736	FALSE	Ly9	ENSMUSG00000004707	-0.926942	0.256503	Discordant	-0.193934		Discordant	FALSE	TRUE
MAP3K1	MAP3K1	-0.573333	0.00906401	0.0520101	FALSE	Map3k1	ENSMUSG00000021754	0.303399	0.183933	Discordant	-0.291758	0.408462	Concordant	TRUE	TRUE
KDM1A	KDM1A	-0.577333	0.00903841	0.0520101	FALSE	Kdm1a	ENSMUSG00000036940	-0.056392	0.747336	Concordant	0.027214	0.946359	Discordant	TRUE	TRUE
SUZ12	SUZ12	-0.688	0.00973905	0.054584	FALSE	Suz12	ENSMUSG00000017548	0.451299	0.00805023	Discordant	-0.0356187	0.946823	Concordant	TRUE	TRUE
TIMELESS	TIMELESS	-0.528833	0.00985917	0.0546221	FALSE	Timeless	ENSMUSG00000039994	-0.102988	0.815193	Concordant	0.285398	0.673495	Discordant	TRUE	TRUE
KDM4B	KDM4B	0.343833	0.0104862	0.0555516	FALSE	Kdm4b	ENSMUSG00000024201	-0.481941	0.0161693	Discordant	-0.215145	0.554887	Discordant	FALSE	TRUE
GNA15	GNA15	0.909833	0.0104625	0.0555516	FALSE	Gna15	ENSMUSG00000034792	-0.619552	0.0993464	Discordant	-0.250084	0.751257	Discordant	FALSE	TRUE
CLN3	CLN3	0.523333	0.010488	0.0555516	FALSE	Cln3	ENSMUSG00000030720	-0.171464	0.36294	Discordant	-0.126937	0.710847	Discordant	FALSE	TRUE
IGSF6	IGSF6	-1.11133	0.0103542	0.0555516	FALSE	Igsf6	ENSMUSG00000035004	0.0239623	0.973757	Discordant	0.0252558	0.986432	Discordant	FALSE	TRUE
LTBR	LTBR	0.246333	0.0108449	0.0556689	FALSE	Ltbr	ENSMUSG00000030339	-0.475529	0.0257545	Discordant	-0.0972144	0.875463	Discordant	FALSE	TRUE
SPINT1	SPINT1	0.5405	0.0110749	0.0556689	FALSE	Spint1	ENSMUSG00000027315	-0.533307	0.16668	Discordant	-0.150734	0.874559	Discordant	FALSE	TRUE
KCND1	KCND1	0.619667	0.0110876	0.0556689	FALSE	Kcnd1	ENSMUSG00000009731	-0.342976	0.0699146	Discordant	-0.184002	0.594058	Discordant	FALSE	TRUE
NCOR1	NCOR1	0.292167	0.0110119	0.0556689	FALSE	Ncor1	ENSMUSG00000018501	0.0777459	0.681156	Concordant	-0.0547575	0.888293	Discordant	TRUE	TRUE
CNP	CNP	0.394167	0.0107266	0.0556689	FALSE	Cnp	ENSMUSG00000006782	-0.41808	0.068028	Discordant	0.214616	0.600635	Concordant	TRUE	TRUE
EP300	EP300	-0.507333	0.0114169	0.0560085	FALSE	Ep300	ENSMUSG00000055024	0.0226352	0.932569	Discordant	0.0203565	0.971973	Discordant	FALSE	TRUE
CD68	CD68	0.691	0.0117362	0.0560085	FALSE	Cd68	ENSMUSG00000018774	-0.92183	0.0138443	Discordant	-0.294059	0.700406	Discordant	FALSE	TRUE
HAT1	HAT1	-1.0955	0.0116549	0.0560085	FALSE	Hat1	ENSMUSG00000027018	0.164971	0.638928	Discordant	0.178176	0.785933	Discordant	FALSE	TRUE
MVP	MVP	0.851833	0.0119465	0.0560825	FALSE	Mvp	ENSMUSG00000030681	-0.442676	0.076331	Discordant	-0.465474	0.218472	Discordant	FALSE	TRUE
BIRC3	BIRC3	2.05	0.0122171	0.0560825	FALSE	Birc3	ENSMUSG00000032000	-0.141111	0.745248	Discordant	-0.0209252	0.984963	Discordant	FALSE	TRUE
NFKB2	NFKB2	0.954	0.0121168	0.0560825	FALSE	Nfkb2	ENSMUSG00000025225	-0.139201	0.829675	Discordant	0.289638	0.793779	Concordant	TRUE	TRUE
HDAC2	HDAC2	-1.495	0.012507	0.0568712	FALSE	Hdac2	ENSMUSG00000019777	0.25896	0.1144	Discordant	0.0606001	0.883008	Discordant	FALSE	TRUE
CLIC4	CLIC4	-0.6355	0.0137193	0.0571661	FALSE	Clic4	ENSMUSG00000037242	0.28674	0.375991	Discordant	0.566705	0.140786	Discordant	FALSE	TRUE
LAIR1	LAIR1	0.386167	0.0131366	0.0571661	FALSE	Lair1	ENSMUSG00000055541	-0.626454	0.0850118	Discordant	-0.2988	0.658584	Discordant	FALSE	TRUE
RB1CC1	RB1CC1	-0.734833	0.0135197	0.0571661	FALSE	Rb1cc1	ENSMUSG00000025907	0.613097	1.08897e-05	Discordant	0.00100707	0.997699	Discordant	FALSE	TRUE
CSF2RB	CSF2RB	0.336333	0.0137578	0.0571661	FALSE	Csf2rb	ENSMUSG00000071713	-0.393597	0.359858	Discordant	0.132682	0.902725	Concordant	TRUE	TRUE
SIRT1	SIRT1	-0.7715	0.014082	0.0580131	FALSE	Sirt1	ENSMUSG00000020063	0.451595	0.0111847	Discordant	-0.102849	0.809759	Concordant	TRUE	TRUE
FEN1	FEN1	-1.20733	0.0148693	0.0582495	FALSE	Fen1	ENSMUSG00000024742	0.169525	0.716662	Discordant	-0.304181	0.660358	Concordant	TRUE	TRUE
DNMT3A	DNMT3A	0.333667	0.0143817	0.0582495	FALSE	Dnmt3a	ENSMUSG00000020661	-0.263985	0.0751403	Discordant	-0.181687	0.440907	Discordant	FALSE	TRUE
CD3G	CD3G	-1.66483	0.015227	0.0582495	FALSE	Cd3g	ENSMUSG00000002033	-0.263728		Concordant	0.819806		Discordant	TRUE	TRUE
NRP2	NRP2	0.943	0.0148275	0.0582495	FALSE	Nrp2	ENSMUSG00000025969	-0.0667616	0.747336	Discordant	-0.287536	0.263701	Discordant	FALSE	TRUE
GBA	GBA	-0.916167	0.0165313	0.0622507	FALSE	Gba	ENSMUSG00000028048	-0.147653	0.452518	Concordant	0.209264	0.447466	Discordant	TRUE	TRUE
NOD1	NOD1	0.597333	0.0164616	0.0622507	FALSE	Nod1	ENSMUSG00000038058	-0.211527	0.459575	Discordant	0.588073	0.107788	Concordant	TRUE	TRUE
IKBKB	IKBKB	0.522	0.0168801	0.0628369	FALSE	Ikbkb	ENSMUSG00000031537	-0.0598933	0.830066	Discordant	0.231992	0.495335	Concordant	TRUE	TRUE
PARP2	PARP2	-0.338333	0.0170987	0.0628369	FALSE	Parp2	ENSMUSG00000036023	-0.031582	0.879722	Concordant	0.000459219	0.998816	Discordant	TRUE	TRUE
VIM	VIM	-0.577667	0.0172084	0.0628369	FALSE	Vim	ENSMUSG00000026728	0.198798	0.662361	Discordant	0.510115	0.359246	Discordant	FALSE	TRUE
BOK	BOK	0.349	0.0177541	0.0633888	FALSE	Bok	ENSMUSG00000026278	-0.157767	0.654945	Discordant	-0.453673	0.264097	Discordant	FALSE	TRUE
SUPT7L	SUPT7L	0.365	0.0176495	0.0633888	FALSE	Supt7l	ENSMUSG00000053134	-0.0207936	0.950051	Discordant	0.0745013	0.908148	Concordant	TRUE	TRUE
NFE2L2	NFE2L2	-0.764333	0.0177521	0.0633888	FALSE	Nfe2l2	ENSMUSG00000015839	0.00978128	0.982888	Discordant	-0.162427	0.810428	Concordant	TRUE	TRUE
DOCK1	DOCK1	0.896	0.0183708	0.0642944	FALSE	Dock1	ENSMUSG00000058325	-0.285688	0.3844	Discordant	0.0780396	0.91874	Concordant	TRUE	TRUE
P2RX7	P2RX7	-0.426333	0.0188847	0.0642944	FALSE	P2rx7	ENSMUSG00000029468	-0.196279	0.46358	Concordant	0.129278	0.805243	Discordant	TRUE	TRUE
RAD9A	RAD9A	0.923167	0.018817	0.0642944	FALSE	Rad9a	ENSMUSG00000024824	-0.393297	0.153768	Discordant	-0.0865994	0.90591	Discordant	FALSE	TRUE
BNIP3L	BNIP3L	-0.968667	0.0188979	0.0642944	FALSE	Bnip3l	ENSMUSG00000022051	0.433142	0.05621	Discordant	-0.0964631	0.86178	Concordant	TRUE	TRUE
INPP5D	INPP5D	-0.826333	0.0189415	0.0642944	FALSE	Inpp5d	ENSMUSG00000026288	-0.617661	0.0299874	Concordant	0.186686	0.761953	Discordant	TRUE	TRUE
IRAK4	IRAK4	1.05967	0.0195078	0.0652325	FALSE	Irak4	ENSMUSG00000059883	-0.119829	0.833042	Discordant	0.161653	0.888659	Concordant	TRUE	TRUE
MAN2B1	MAN2B1	0.312833	0.0195924	0.0652325	FALSE	Man2b1	ENSMUSG00000005142	-0.342952	0.128714	Discordant	0.0821657	0.88297	Concordant	TRUE	TRUE
GCLC	GCLC	-0.453333	0.0201674	0.0652394	FALSE	Gclc	ENSMUSG00000032350	0.00281163	0.991245	Discordant	-0.0491899	0.908247	Concordant	TRUE	TRUE
AARS	AARS	-0.622167	0.0201191	0.0652394	FALSE	Aars	ENSMUSG00000031960	-0.229672	0.103038	Concordant	0.0377415	0.918338	Discordant	TRUE	TRUE
VAV1	VAV1	-0.349833	0.0204952	0.0654216	FALSE	Vav1	ENSMUSG00000034116	-0.656444	0.0790153	Concordant	0.0457554	0.968157	Discordant	TRUE	TRUE
SOCS3	SOCS3	1.16	0.0206835	0.0655885	FALSE	Socs3	ENSMUSG00000053113	-0.565849	0.20323	Discordant	-0.0472422	0.971973	Discordant	FALSE	TRUE
MCM5	MCM5	-0.392333	0.0210514	0.0663189	FALSE	Mcm5	ENSMUSG00000005410	-0.289459	0.546167	Concordant	0.214631	0.820834	Discordant	TRUE	TRUE
RSAD2	RSAD2	-0.906667	0.0216267	0.0676888	FALSE	Rsad2	ENSMUSG00000020641	0.352871	0.650378	Discordant	0.131418	0.947252	Discordant	FALSE	TRUE
RAD51	RAD51	-0.812	0.0222096	0.0690648	FALSE	Rad51	ENSMUSG00000027323	-0.39251	0.719395	Concordant	0.115205		Discordant	TRUE	TRUE
HPGDS	HPGDS	-0.517833	0.0227394	0.0702591	FALSE	Hpgds	ENSMUSG00000029919	0.194165	0.650291	Discordant	0.407832	0.466606	Discordant	FALSE	TRUE
IGF2R	IGF2R	0.3115	0.0239543	0.0726163	FALSE	Igf2r	ENSMUSG00000023830	-0.0857295	0.675545	Discordant	-0.260945	0.302972	Discordant	FALSE	TRUE
MTO1	MTO1	-0.138833	0.0251518	0.0743751	FALSE	Mto1	ENSMUSG00000032342	-0.119724	0.604512	Concordant	0.0608148	0.907343	Discordant	TRUE	TRUE
IFITM2	IFITM2	-0.871667	0.0251114	0.0743751	FALSE	Ifitm2	ENSMUSG00000060591	0.204287	0.621814	Discordant	0.531276	0.330541	Discordant	FALSE	TRUE
TBP	TBP	-0.2155	0.0248409	0.0743751	FALSE	Tbp	ENSMUSG00000014767	0.180521	0.362944	Discordant	-0.0274838	0.959015	Concordant	TRUE	TRUE
CTSW	CTSW	0.905167	0.0263788	0.0769666	FALSE	Ctsw	ENSMUSG00000024910	-0.883458		Discordant	0.306173		Concordant	TRUE	TRUE
CD72	CD72	0.436167	0.0265072	0.0769666	FALSE	Cd72	ENSMUSG00000028459	-0.693742	0.391207	Discordant	0.899939		Concordant	TRUE	TRUE
TPD52	TPD52	-1.18833	0.0268451	0.077481	FALSE	Tpd52	ENSMUSG00000027506	0.144467	0.490046	Discordant	0.0987882	0.793056	Discordant	FALSE	TRUE
MAPK12	MAPK12	0.5535	0.0273255	0.0775619	FALSE	Mapk12	ENSMUSG00000022610	-0.645424	0.00839201	Discordant	-0.0433126	0.952688	Discordant	FALSE	TRUE
CASP1	CASP1	-0.794667	0.027922	0.0787042	FALSE	Casp1	ENSMUSG00000025888	0.297715	0.587766	Discordant	0.259298	0.793211	Discordant	FALSE	TRUE
TOPBP1	TOPBP1	-0.2535	0.0281501	0.0788857	FALSE	Topbp1	ENSMUSG00000032555	0.106162	0.660682	Discordant	-0.0239703	0.969649	Concordant	TRUE	TRUE
NBN	NBN	-0.457833	0.0285076	0.0794258	FALSE	Nbn	ENSMUSG00000028224	-0.191013	0.523712	Concordant	0.37367	0.347607	Discordant	TRUE	TRUE
ABCC3	ABCC3	1.86333	0.0293794	0.0813844	FALSE	Abcc3	ENSMUSG00000020865	-0.437313	0.255172	Discordant	0.502942	0.352298	Concordant	TRUE	TRUE
AKT1	AKT1	0.419833	0.0297704	0.081658	FALSE	Akt1	ENSMUSG00000001729	-0.528253	0.00427707	Discordant	-0.531296	0.0240766	Discordant	FALSE	TRUE
PLEKHM1	PLEKHM1	0.252333	0.029817	0.081658	FALSE	Plekhm1	ENSMUSG00000034247	-0.315227	0.0718443	Discordant	-0.134635	0.710169	Discordant	FALSE	TRUE
KDM4C	KDM4C	0.2435	0.0301072	0.0817403	FALSE	Kdm4c	ENSMUSG00000028397	0.0241816	0.927801	Concordant	-0.0316485	0.954715	Discordant	TRUE	TRUE
ATM	ATM	0.338333	0.0317196	0.084938	FALSE	Atm	ENSMUSG00000034218	-0.148605	0.668706	Discordant	0.163056	0.799324	Concordant	TRUE	TRUE
PTPN6	PTPN6	0.233333	0.0322242	0.0853411	FALSE	Ptpn6	ENSMUSG00000004266	-0.502665	0.184328	Discordant	0.145485	0.872266	Concordant	TRUE	TRUE
MBD3	MBD3	0.9665	0.0330147	0.0869568	FALSE	Mbd3	ENSMUSG00000035478	-0.351162	0.0795687	Discordant	-0.539141	0.0237299	Discordant	FALSE	TRUE
EXO1	EXO1	-0.6365	0.0335922	0.0876168	FALSE	Exo1	ENSMUSG00000039748	-0.293405		Concordant	0.316637		Discordant	TRUE	TRUE
PTGER3	PTGER3	1.95817	0.0344617	0.0888495	FALSE	Ptger3	ENSMUSG00000040016	-0.504254	0.519316	Discordant	-0.220296		Discordant	FALSE	TRUE
GADD45G	GADD45G	0.801167	0.0354158	0.0896168	FALSE	Gadd45g	ENSMUSG00000021453	-0.231778	0.340132	Discordant	-0.048849	0.942696	Discordant	FALSE	TRUE
PPP3CA	PPP3CA	-1.1025	0.0352306	0.0896168	FALSE	Ppp3ca	ENSMUSG00000028161	0.92035	2.62793e-07	Discordant	-0.132034	0.757439	Concordant	TRUE	TRUE
FANCD2	FANCD2	-0.345667	0.0352816	0.0896168	FALSE	Fancd2	ENSMUSG00000034023	0.164075	0.692453	Discordant	0.326501	0.579426	Discordant	FALSE	TRUE
PTEN	PTEN	-0.788333	0.0355121	0.0896168	FALSE	Pten	ENSMUSG00000013663	0.560651	0.0185183	Discordant	-0.162605	0.747153	Concordant	TRUE	TRUE
EED	EED	-0.260833	0.037115	0.0921254	FALSE	Eed	ENSMUSG00000030619	0.249083	0.315287	Discordant	0.182791	0.681831	Discordant	FALSE	TRUE
KDM3B	KDM3B	-0.351167	0.0372706	0.0921254	FALSE	Kdm3b	ENSMUSG00000038773	-0.124691	0.367682	Concordant	0.0796878	0.767884	Discordant	TRUE	TRUE
CYTIP	CYTIP	-0.5275	0.0370885	0.0921254	FALSE	Cytip	ENSMUSG00000026832	1.42716	0.279788	Discordant	0.861933		Discordant	FALSE	TRUE
BMI1	BMI1	0.540833	0.0380326	0.0935292	FALSE	Bmi1	ENSMUSG00000026739	0.851518	2.42796e-08	Concordant	-0.209643	0.47366	Discordant	TRUE	TRUE
DDB2	DDB2	0.4365	0.038735	0.0945568	FALSE	Ddb2	ENSMUSG00000002109	-0.129673	0.504122	Discordant	-0.108072	0.757014	Discordant	FALSE	TRUE
CNN2	CNN2	-0.428667	0.0400933	0.0966248	FALSE	Cnn2	ENSMUSG00000004665	-0.0979822	0.861135	Concordant	0.118166	0.912814	Discordant	TRUE	TRUE
PSMB8	PSMB8	-0.3565	0.0406512	0.0974821	FALSE	Psmb8	ENSMUSG00000024338	-0.19811	0.634278	Concordant	0.16538	0.848153	Discordant	TRUE	TRUE
BIRC2	BIRC2	-0.591167	0.0412177	0.0983512	FALSE	Birc2	ENSMUSG00000057367	0.386249	0.013708	Discordant	0.397881	0.0610511	Discordant	FALSE	TRUE
SUMO1	SUMO1	-1.28767	0.0415303	0.0986089	FALSE	Sumo1	ENSMUSG00000026021	0.20733	0.340863	Discordant	0.119636	0.775439	Discordant	FALSE	TRUE
SOD2	SOD2	0.355167	0.0432014	0.101576	FALSE	Sod2	ENSMUSG00000006818	0.295724	0.226411	Concordant	-0.0413576	0.950109	Discordant	TRUE	TRUE
OGG1	OGG1	0.487333	0.0450833	0.103866	FALSE	Ogg1	ENSMUSG00000030271	-0.281142	0.416129	Discordant	-0.0648058	0.942219	Discordant	FALSE	TRUE
CYCS	CYCS	0.591833	0.0452526	0.103866	FALSE	Cycs	ENSMUSG00000063694	0.103108	0.746583	Concordant	-0.0166811	0.983415	Discordant	TRUE	TRUE
LRRC25	LRRC25	0.539333	0.0450132	0.103866	FALSE	Lrrc25	ENSMUSG00000049988	-0.318578	0.684557	Discordant	0.0199513	0.990837	Concordant	TRUE	TRUE
BLNK	BLNK	-0.327167	0.0458646	0.104771	FALSE	Blnk	ENSMUSG00000061132	-0.394504	0.275561	Concordant	0.380903	0.469738	Discordant	TRUE	TRUE
KDM3A	KDM3A	-0.643833	0.0468571	0.106534	FALSE	Kdm3a	ENSMUSG00000053470	0.02398	0.912159	Discordant	0.124547	0.663302	Discordant	FALSE	TRUE
TFG	TFG	-0.553333	0.0476636	0.106855	FALSE	Tfg	ENSMUSG00000022757	0.193773	0.298284	Discordant	-0.0562561	0.899925	Concordant	TRUE	TRUE
ASPH	ASPH	0.4055	0.0482835	0.107247	FALSE	Asph	ENSMUSG00000028207	0.464553	4.45872e-05	Concordant	-0.0658656	0.829708	Discordant	TRUE	TRUE
STAT1	STAT1	-0.560333	0.0499478	0.109931	FALSE	Stat1	ENSMUSG00000026104	0.327822	0.328583	Discordant	0.145425	0.840475	Discordant	FALSE	TRUE
SOX4	SOX4	0.889167	0.0519072	0.113678	FALSE	Sox4	ENSMUSG00000076431	0.0995438	0.741954	Concordant	-0.212536	0.590416	Discordant	TRUE	TRUE
HILPDA	HILPDA	0.241667	0.0536709	0.115448	FALSE	Hilpda	ENSMUSG00000043421	-0.246953	0.646169	Discordant	0.226575	0.842182	Concordant	TRUE	TRUE
IRF3	IRF3	0.411167	0.0535872	0.115448	FALSE	Irf3	ENSMUSG00000003184	-0.0930798	0.673141	Discordant	0.11466	0.766579	Concordant	TRUE	TRUE
HMGB1	HMGB1	-0.301167	0.0556057	0.11807	FALSE	Hmgb1	ENSMUSG00000066551	0.104472	0.605689	Discordant	-0.255445	0.294961	Concordant	TRUE	TRUE
CASP7	CASP7	-0.786167	0.055424	0.11807	FALSE	Casp7	ENSMUSG00000025076	-0.17136	0.737324	Concordant	0.0988428	0.936633	Discordant	TRUE	TRUE
DICER1	DICER1	-0.3605	0.0567725	0.119847	FALSE	Dicer1	ENSMUSG00000041415	-0.0504611	0.777133	Concordant	0.089904	0.762232	Discordant	TRUE	TRUE
TBC1D4	TBC1D4	-0.7275	0.0569398	0.119847	FALSE	Tbc1d4	ENSMUSG00000033083	0.110414	0.682643	Discordant	0.507697	0.0746557	Discordant	FALSE	TRUE
ANXA1	ANXA1	-0.697333	0.0589732	0.122522	FALSE	Anxa1	ENSMUSG00000024659	0.517251	0.331662	Discordant	0.172373	0.895249	Discordant	FALSE	TRUE
PRKAR2A	PRKAR2A	-0.3075	0.0594261	0.122933	FALSE	Prkar2a	ENSMUSG00000032601	0.234371	0.254292	Discordant	-0.0996205	0.820095	Concordant	TRUE	TRUE
CASP6	CASP6	-0.458667	0.061152	0.124779	FALSE	Casp6	ENSMUSG00000027997	0.37258	0.214986	Discordant	0.34916	0.49423	Discordant	FALSE	TRUE
KDM4D	KDM4D	-0.4555	0.061354	0.124779	FALSE	Kdm4d	ENSMUSG00000053914	-0.646064		Concordant	0.768233		Discordant	TRUE	TRUE
LACC1	LACC1	0.434667	0.0611885	0.124779	FALSE	Lacc1	ENSMUSG00000044350	-0.25098	0.37524	Discordant	-0.153001	0.788368	Discordant	FALSE	TRUE
IRF1	IRF1	0.584333	0.0621754	0.125918	FALSE	Irf1	ENSMUSG00000018899	-0.218812	0.430978	Discordant	0.476877	0.184542	Concordant	TRUE	TRUE
PPP3R1	PPP3R1	-0.241333	0.0625255	0.126098	FALSE	Ppp3r1	ENSMUSG00000033953	1.11074	1.60857e-14	Discordant	0.340282	0.130453	Discordant	FALSE	TRUE
ITGB5	ITGB5	-0.931667	0.0646677	0.128493	FALSE	Itgb5	ENSMUSG00000022817	-0.374113	0.276229	Concordant	0.271151	0.639393	Discordant	TRUE	TRUE
DDX58	DDX58	-0.617167	0.0655328	0.128926	FALSE	Ddx58	ENSMUSG00000040296	0.334891	0.440848	Discordant	0.355851	0.605451	Discordant	FALSE	TRUE
RPA1	RPA1	-0.674	0.065975	0.129257	FALSE	Rpa1	ENSMUSG00000000751	-0.0246372	0.919503	Concordant	0.0675509	0.887821	Discordant	TRUE	TRUE
RAD50	RAD50	-0.442667	0.0662373	0.129257	FALSE	Rad50	ENSMUSG00000020380	0.103727	0.63733	Discordant	0.0976618	0.838624	Discordant	FALSE	TRUE
PTMS	PTMS	0.508167	0.0668312	0.129368	FALSE	Ptms	ENSMUSG00000030122	-0.460964	0.0309693	Discordant	-0.599314	0.020536	Discordant	FALSE	TRUE
RHOA	RHOA	-0.665833	0.0672866	0.129729	FALSE	Rhoa	ENSMUSG00000007815	0.278147	0.273441	Discordant	0.115778	0.830549	Discordant	FALSE	TRUE
PECAM1	PECAM1	-0.487667	0.06874	0.131597	FALSE	Pecam1	ENSMUSG00000020717	0.234697	0.593631	Discordant	0.930437	0.0389933	Discordant	FALSE	TRUE
TRAF2	TRAF2	0.278	0.0688018	0.131597	FALSE	Traf2	ENSMUSG00000026942	-0.180365	0.612368	Discordant	0.0657594	0.938449	Concordant	TRUE	TRUE
CDC7	CDC7	-0.421833	0.0696599	0.132189	FALSE	Cdc7	ENSMUSG00000029283	0.306656	0.137125	Discordant	0.266591	0.402959	Discordant	FALSE	TRUE
TGFA	TGFA	0.122	0.0699503	0.13222	FALSE	Tgfa	ENSMUSG00000029999	-0.126517	0.673928	Discordant	-0.232827	0.599731	Discordant	FALSE	TRUE
PLCG2	PLCG2	-0.1835	0.0702654	0.132297	FALSE	Plcg2	ENSMUSG00000034330	-0.330702	0.216832	Concordant	0.170188	0.769779	Discordant	TRUE	TRUE
LILRB4	LILRB4	-0.435	0.0718376	0.134208	FALSE	Lilrb4	ENSMUSG00000062593	0.471611	0.427689	Discordant	0.35954	0.802445	Discordant	FALSE	TRUE
LYN	LYN	-0.552	0.0732281	0.136278	FALSE	Lyn	ENSMUSG00000042228	-0.508234	0.223509	Concordant	0.354646	0.610078	Discordant	TRUE	TRUE
EZH2	EZH2	-0.382167	0.0737814	0.136779	FALSE	Ezh2	ENSMUSG00000029687	0.130685	0.655101	Discordant	0.142618	0.78736	Discordant	FALSE	TRUE
GPR84	GPR84	0.9175	0.0751831	0.138812	FALSE	Gpr84	ENSMUSG00000063234	-1.18356	0.0335353	Discordant	-0.128121	0.93706	Discordant	FALSE	TRUE
FCGR2B	FCGR2B	1.74517	0.07662	0.139192	FALSE	Fcgr2b	ENSMUSG00000026656	-0.254535	0.634231	Discordant	0.313979	0.714607	Concordant	TRUE	TRUE
ATG5	ATG5	-0.519167	0.0763576	0.139192	FALSE	Atg5	ENSMUSG00000038160	0.218544	0.479383	Discordant	0.0411477	0.957289	Discordant	FALSE	TRUE
SERPINF1	SERPINF1	-0.535333	0.0768154	0.139192	FALSE	Serpinf1	ENSMUSG00000000753	-0.172283	0.674379	Concordant	0.221604	0.757945	Discordant	TRUE	TRUE
LRRC3	LRRC3	0.305833	0.07681	0.139192	FALSE	Lrrc3	ENSMUSG00000051652	-0.671013	0.00697398	Discordant	0.151477	0.792052	Concordant	TRUE	TRUE
SLC44A1	SLC44A1	-0.690833	0.08007	0.142382	FALSE	Slc44a1	ENSMUSG00000028412	0.0881175	0.651834	Discordant	0.277134	0.226539	Discordant	FALSE	TRUE
CLCF1	CLCF1	-0.0661667	0.0803484	0.142382	FALSE	Clcf1	ENSMUSG00000040663	-0.586504	0.052577	Concordant	0.0203772	0.983798	Discordant	TRUE	TRUE
STMN1	STMN1	-0.4365	0.0797101	0.142382	FALSE	Stmn1	ENSMUSG00000028832	0.0135848	0.957573	Discordant	0.292939	0.164968	Discordant	FALSE	TRUE
CHEK1	CHEK1	-0.491667	0.0817246	0.143764	FALSE	Chek1	ENSMUSG00000032113	0.279153	0.544505	Discordant	0.325066	0.657602	Discordant	FALSE	TRUE
PIK3CG	PIK3CG	-0.3325	0.081622	0.143764	FALSE	Pik3cg	ENSMUSG00000020573	-0.442993	0.242279	Concordant	0.117435	0.901425	Discordant	TRUE	TRUE
CCNG2	CCNG2	-0.465167	0.0830936	0.144589	FALSE	Ccng2	ENSMUSG00000029385	0.102271	0.559231	Discordant	0.157813	0.531402	Discordant	FALSE	TRUE
KDM5A	KDM5A	-0.388833	0.0829544	0.144589	FALSE	Kdm5a	ENSMUSG00000030180	0.140039	0.53609	Discordant	0.0189595	0.974526	Discordant	FALSE	TRUE
PIK3R2	PIK3R2	0.599667	0.0851237	0.146534	FALSE	Pik3r2	ENSMUSG00000031834	-0.528427	0.0022391	Discordant	-0.543495	0.0127022	Discordant	FALSE	TRUE
RIPK1	RIPK1	-0.315	0.0864968	0.148084	FALSE	Ripk1	ENSMUSG00000021408	-0.157094	0.639104	Concordant	0.192205	0.773192	Discordant	TRUE	TRUE
BIRC5	BIRC5	-0.637	0.0866385	0.148084	FALSE	Birc5	ENSMUSG00000017716	0.289629	0.591051	Discordant	0.411772	0.636905	Discordant	FALSE	TRUE
BCL2L2	BCL2L2	0.202	0.0910777	0.153495	FALSE	Bcl2l2	ENSMUSG00000089682	0.102662	0.756261	Concordant	-0.260741	0.546149	Discordant	TRUE	TRUE
IL10RB	IL10RB	-0.420667	0.0915833	0.153809	FALSE	Il10rb	ENSMUSG00000022969	-0.17273	0.731327	Concordant	0.54794	0.37421	Discordant	TRUE	TRUE
EEF2K	EEF2K	0.3565	0.092767	0.154719	FALSE	Eef2k	ENSMUSG00000035064	-0.322099	0.0118489	Discordant	-0.26788	0.134546	Discordant	FALSE	TRUE
CD6	CD6	-0.437667	0.0932235	0.154944	FALSE	Cd6	ENSMUSG00000024670	0.513693	0.664394	Discordant	0.568682	0.591067	Discordant	FALSE	TRUE
MSH2	MSH2	-0.340667	0.0945246	0.156567	FALSE	Msh2	ENSMUSG00000024151	-0.0793446	0.717669	Concordant	0.285611	0.292533	Discordant	TRUE	TRUE
CD70	CD70	0.5135	0.0964173	0.158652	FALSE	Cd70	ENSMUSG00000019489	1.83934		Concordant	-2.65024		Discordant	TRUE	TRUE
PIK3CA	PIK3CA	-0.277333	0.101671	0.165559	FALSE	Pik3ca	ENSMUSG00000027665	0.381461	0.00609036	Discordant	0.0625517	0.862041	Discordant	FALSE	TRUE
LAMP2	LAMP2	-0.450333	0.102278	0.165987	FALSE	Lamp2	ENSMUSG00000016534	0.599135	0.00126522	Discordant	-0.0258976	0.966202	Concordant	TRUE	TRUE
FOXP3	FOXP3	0.1625	0.102977	0.16656	FALSE	Foxp3	ENSMUSG00000039521	-0.514741		Discordant	-0.513337		Discordant	FALSE	TRUE
TGM1	TGM1	0.4185	0.105326	0.169389	FALSE	Tgm1	ENSMUSG00000022218	-0.332372		Discordant	-0.772674		Discordant	FALSE	TRUE
MBD2	MBD2	0.112	0.105454	0.169389	FALSE	Mbd2	ENSMUSG00000024513	0.0152255	0.961686	Concordant	-0.29671	0.358377	Discordant	TRUE	TRUE
HDAC6	HDAC6	0.350667	0.106581	0.169441	FALSE	Hdac6	ENSMUSG00000031161	-0.152551	0.377957	Discordant	-0.074175	0.838624	Discordant	FALSE	TRUE
FSCN1	FSCN1	1.005	0.110064	0.172804	FALSE	Fscn1	ENSMUSG00000029581	-0.436313	0.0184969	Discordant	-0.0986902	0.818762	Discordant	FALSE	TRUE
MYD88	MYD88	-0.217	0.109917	0.172804	FALSE	Myd88	ENSMUSG00000032508	-0.212961	0.530765	Concordant	0.349639	0.477124	Discordant	TRUE	TRUE
EZH1	EZH1	-0.278667	0.112502	0.176059	FALSE	Ezh1	ENSMUSG00000006920	0.0342132	0.840649	Discordant	0.0399757	0.908804	Discordant	FALSE	TRUE
S1PR3	S1PR3	-0.0741667	0.119059	0.184022	FALSE	S1pr3	ENSMUSG00000067586	0.224079	0.501834	Discordant	0.717376	0.0611215	Discordant	FALSE	TRUE
CD86	CD86	-0.777667	0.121093	0.186476	FALSE	Cd86	ENSMUSG00000022901	-0.419867	0.372417	Concordant	0.00689354	0.994742	Discordant	TRUE	TRUE
ISLR2	ISLR2	0.198667	0.122387	0.187869	FALSE	Islr2	ENSMUSG00000051243	-0.461456	0.0134765	Discordant	-0.203826	0.554887	Discordant	FALSE	TRUE
HIF1A	HIF1A	0.236833	0.123322	0.188507	FALSE	Hif1a	ENSMUSG00000021109	0.462479	0.00605266	Concordant	-0.0936349	0.825974	Discordant	TRUE	TRUE
LMNA	LMNA	1.58517	0.125085	0.189	FALSE	Lmna	ENSMUSG00000028063	-0.272528	0.250751	Discordant	-0.123996	0.791988	Discordant	FALSE	TRUE
UNG	UNG	-0.624833	0.124964	0.189	FALSE	Ung	ENSMUSG00000029591	0.514004	0.57809	Discordant	0.0731567		Discordant	FALSE	TRUE
HELLS	HELLS	-0.432	0.127636	0.192252	FALSE	Hells	ENSMUSG00000025001	0.406509	0.34076	Discordant	0.406876	0.519738	Discordant	FALSE	TRUE
FAS	FAS	-0.473167	0.129618	0.194629	FALSE	Fas	ENSMUSG00000024778	-0.223867	0.738399	Concordant	0.284474	0.821725	Discordant	TRUE	TRUE
IGF1	IGF1	-0.538667	0.130751	0.195114	FALSE	Igf1	ENSMUSG00000020053	1.17931	2.08552e-05	Discordant	0.827943	0.0462227	Discordant	FALSE	TRUE
PLLP	PLLP	0.174833	0.135897	0.200927	FALSE	Pllp	ENSMUSG00000031775	-0.3257	0.293873	Discordant	0.300707	0.54149	Concordant	TRUE	TRUE
SETD1B	SETD1B	0.228833	0.13549	0.200927	FALSE	Setd1b	ENSMUSG00000038384	-0.598372	0.0001647	Discordant	-0.549259	0.0115397	Discordant	FALSE	TRUE
NLRP3	NLRP3	0.223667	0.137158	0.202171	FALSE	Nlrp3	ENSMUSG00000032691	-0.559061	0.17683	Discordant	0.676359	0.269202	Concordant	TRUE	TRUE
HMOX1	HMOX1	-0.3635	0.138859	0.204055	FALSE	Hmox1	ENSMUSG00000005413	-0.0608206	0.924355	Concordant	0.227365	0.833294	Discordant	TRUE	TRUE
IFNAR1	IFNAR1	-0.305	0.140603	0.20599	FALSE	Ifnar1	ENSMUSG00000022967	-0.0629877	0.755496	Concordant	0.145904	0.612189	Discordant	TRUE	TRUE
MSR1	MSR1	-0.667667	0.151043	0.217322	FALSE	Msr1	ENSMUSG00000025044	0.496971	0.531585	Discordant	1.71907		Discordant	FALSE	TRUE
BAK1	BAK1	0.247167	0.151658	0.217557	FALSE	Bak1	ENSMUSG00000057789	-0.45923	0.0880561	Discordant	-0.21887	0.675666	Discordant	FALSE	TRUE
SIN3A	SIN3A	-0.232167	0.15537	0.22026	FALSE	Sin3a	ENSMUSG00000042557	-0.0451221	0.862653	Concordant	0.049338	0.925733	Discordant	TRUE	TRUE
TNFRSF12A	TNFRSF12A	0.5005	0.155222	0.22026	FALSE	Tnfrsf12a	ENSMUSG00000023905	-0.0835962	0.898985	Discordant	0.351931	0.718825	Concordant	TRUE	TRUE
TNFRSF1B	TNFRSF1B	0.291333	0.159711	0.225642	FALSE	Tnfrsf1b	ENSMUSG00000028599	-0.431344	0.26806	Discordant	0.112552	0.908148	Concordant	TRUE	TRUE
PRKACA	PRKACA	-0.179667	0.160103	0.225642	FALSE	Prkaca	ENSMUSG00000005469	0.0174731	0.944899	Discordant	-0.00567003	0.990248	Concordant	TRUE	TRUE
CD36	CD36	-0.997667	0.161286	0.226646	FALSE	Cd36	ENSMUSG00000002944	1.43221	0.0106638	Discordant	0.351792	0.828091	Discordant	FALSE	TRUE
KDM5B	KDM5B	-0.605667	0.162762	0.227395	FALSE	Kdm5b	ENSMUSG00000042207	-0.0575777	0.735449	Concordant	0.127961	0.603906	Discordant	TRUE	TRUE
TRAF3	TRAF3	0.514667	0.164134	0.228649	FALSE	Traf3	ENSMUSG00000021277	-0.0376845	0.900679	Discordant	-0.175541	0.663774	Discordant	FALSE	TRUE
MDC1	MDC1	0.144167	0.164667	0.22873	FALSE	Mdc1	ENSMUSG00000061607	-0.229972	0.220296	Discordant	-0.0738596	0.870988	Discordant	FALSE	TRUE
CD300LF	CD300LF	0.3055	0.166753	0.230301	FALSE	Cd300lf	ENSMUSG00000047798	-0.130065	0.919904	Discordant	-0.326424		Discordant	FALSE	TRUE
TARBP2	TARBP2	0.0636667	0.16829	0.231759	FALSE	Tarbp2	ENSMUSG00000023051	-0.431722	0.00857241	Discordant	-0.220556	0.443218	Discordant	FALSE	TRUE
TGFBR1	TGFBR1	-0.514167	0.175301	0.240043	FALSE	Tgfbr1	ENSMUSG00000007613	0.051381	0.903673	Discordant	0.0611043	0.942696	Discordant	FALSE	TRUE
DLG4	DLG4	0.183667	0.177258	0.241351	FALSE	Dlg4	ENSMUSG00000020886	-0.135607	0.741425	Discordant	-0.594436	0.161428	Discordant	FALSE	TRUE
SLAMF8	SLAMF8	0.944333	0.176781	0.241351	FALSE	Slamf8	ENSMUSG00000053318	0.152745	0.931592	Concordant	-0.635905		Discordant	TRUE	TRUE
DOCK2	DOCK2	0.158	0.178354	0.241654	FALSE	Dock2	ENSMUSG00000020143	-0.624055	0.163256	Discordant	0.0759508	0.953678	Concordant	TRUE	TRUE
MAPK10	MAPK10	-0.141833	0.178483	0.241654	FALSE	Mapk10	ENSMUSG00000046709	0.157788	0.286627	Discordant	0.201616	0.301801	Discordant	FALSE	TRUE
ASB7	ASB7	-0.232667	0.179593	0.242476	FALSE	Asb7	ENSMUSG00000030509	0.231493	0.358782	Discordant	0.0120651	0.986432	Discordant	FALSE	TRUE
PLD1	PLD1	-0.388333	0.185972	0.25003	FALSE	Pld1	ENSMUSG00000027695	-0.277686	0.377985	Concordant	0.320178	0.498586	Discordant	TRUE	TRUE
GSTM1	GSTM1	1.45467	0.186225	0.25003	FALSE	Gstm1	ENSMUSG00000058135	-0.0302893	0.964615	Discordant	-0.477569	0.532887	Discordant	FALSE	TRUE
ITGAV	ITGAV	0.256667	0.189463	0.251573	FALSE	Itgav	ENSMUSG00000027087	0.287286	0.231099	Concordant	-0.00231133	0.996504	Discordant	TRUE	TRUE
IRF6	IRF6	-0.176	0.188916	0.251573	FALSE	Irf6	ENSMUSG00000026638	0.70669	0.319214	Discordant	0.425903	0.793171	Discordant	FALSE	TRUE
PSEN2	PSEN2	0.242667	0.188553	0.251573	FALSE	Psen2	ENSMUSG00000010609	-0.288874	0.155864	Discordant	-0.128006	0.773192	Discordant	FALSE	TRUE
MAP2K1	MAP2K1	-0.3955	0.192697	0.255164	FALSE	Map2k1	ENSMUSG00000004936	0.408631	0.0184329	Discordant	0.128034	0.72207	Discordant	FALSE	TRUE
COL6A3	COL6A3	-0.0321667	0.195502	0.25817	FALSE	Col6a3	ENSMUSG00000048126	-0.240429	0.382417	Concordant	0.522511	0.167198	Discordant	TRUE	TRUE
PRKAR1A	PRKAR1A	-0.393333	0.197377	0.259933	FALSE	Prkar1a	ENSMUSG00000020612	0.492559	2.19941e-08	Discordant	0.145322	0.342402	Discordant	FALSE	TRUE
LARS	LARS	0.152	0.198091	0.260163	FALSE	Lars	ENSMUSG00000024493	-0.0740522	0.734622	Discordant	0.0178983	0.973489	Concordant	TRUE	TRUE
CCL4	CCL4	-0.464833	0.207431	0.270993	FALSE	Ccl4	ENSMUSG00000018930	0.427095		Discordant	0.639063		Discordant	FALSE	TRUE
JAG1	JAG1	-0.4165	0.209689	0.272427	FALSE	Jag1	ENSMUSG00000027276	0.115521	0.717465	Discordant	0.56369	0.142381	Discordant	FALSE	TRUE
CALCOCO2	CALCOCO2	0.197	0.215036	0.278622	FALSE	Calcoco2	ENSMUSG00000006056	1.18574		Concordant	-0.253487		Discordant	TRUE	TRUE
SLC1A3	SLC1A3	0.500167	0.22012	0.283683	FALSE	Slc1a3	ENSMUSG00000005360	0.14649	0.721173	Concordant	-0.191351	0.782715	Discordant	TRUE	TRUE
EGR1	EGR1	-0.6605	0.220762	0.283753	FALSE	Egr1	ENSMUSG00000038418	0.307944	0.443676	Discordant	-0.107528	0.906987	Concordant	TRUE	TRUE
LDHA	LDHA	-0.509	0.222079	0.284686	FALSE	Ldha	ENSMUSG00000063229	0.28271	0.193187	Discordant	0.361571	0.195889	Discordant	FALSE	TRUE
RAC2	RAC2	0.266167	0.224575	0.286362	FALSE	Rac2	ENSMUSG00000033220	-0.8413	0.0615149	Discordant	-0.420033	0.609548	Discordant	FALSE	TRUE
LGMN	LGMN	-0.426333	0.227832	0.288038	FALSE	Lgmn	ENSMUSG00000021190	-0.6237	0.0663641	Concordant	0.0152946	0.988674	Discordant	TRUE	TRUE
ULK1	ULK1	0.273333	0.228279	0.288038	FALSE	Ulk1	ENSMUSG00000029512	-0.245585	0.0866926	Discordant	-0.179038	0.434229	Discordant	FALSE	TRUE
IRAK1	IRAK1	0.377	0.231996	0.291204	FALSE	Irak1	ENSMUSG00000031392	-0.364211	0.00476968	Discordant	-0.552455	0.00014916	Discordant	FALSE	TRUE
KDM1B	KDM1B	0.150333	0.234284	0.293311	FALSE	Kdm1b	ENSMUSG00000038080	0.273551	0.333688	Concordant	-0.191805	0.707038	Discordant	TRUE	TRUE
PRKACB	PRKACB	-0.167833	0.251765	0.314381	FALSE	Prkacb	ENSMUSG00000005034	0.439898	0.00408357	Discordant	0.0849876	0.812101	Discordant	FALSE	TRUE
CD3D	CD3D	-0.702667	0.259969	0.322951	FALSE	Cd3d	ENSMUSG00000032094	1.04253		Discordant	0.467838		Discordant	FALSE	TRUE
AMIGO2	AMIGO2	-0.379833	0.265424	0.328589	FALSE	Amigo2	ENSMUSG00000048218	0.148939	0.488153	Discordant	0.154056	0.738256	Discordant	FALSE	TRUE
HPS4	HPS4	0.147667	0.265871	0.328589	FALSE	Hps4	ENSMUSG00000042328	-0.210642	0.256867	Discordant	0.13499	0.697689	Concordant	TRUE	TRUE
IKBKE	IKBKE	0.3125	0.272347	0.335732	FALSE	Ikbke	ENSMUSG00000042349	-0.0476555	0.90842	Discordant	0.107187	0.902954	Concordant	TRUE	TRUE
SRGN	SRGN	-0.3765	0.275323	0.337673	FALSE	Srgn	ENSMUSG00000020077	0.293621	0.49176	Discordant	0.0658443	0.952561	Discordant	FALSE	TRUE
BRAF	BRAF	-0.120333	0.276821	0.338649	FALSE	Braf	ENSMUSG00000002413	0.46682	0.0014169	Discordant	-0.00238503	0.99532	Concordant	TRUE	TRUE
TMC7	TMC7	-0.393167	0.278177	0.339446	FALSE	Tmc7	ENSMUSG00000042246	-0.00546446	0.984137	Concordant	0.0550339	0.908804	Discordant	TRUE	TRUE
FAM104A	FAM104A	0.120333	0.282228	0.342654	FALSE	Fam104a	ENSMUSG00000041629	-0.203085	0.366977	Discordant	-0.123202	0.773994	Discordant	FALSE	TRUE
CDC25A	CDC25A	-0.372	0.289502	0.348009	FALSE	Cdc25a	ENSMUSG00000032477	-0.280526	0.461517	Concordant	0.13153	0.882024	Discordant	TRUE	TRUE
SELL	SELL	-0.1245	0.294193	0.352739	FALSE	Sell	ENSMUSG00000026581	0.101923		Discordant	-1.55283		Concordant	TRUE	TRUE
LDLRAD3	LDLRAD3	-0.454833	0.295079	0.352923	FALSE	Ldlrad3	ENSMUSG00000048058	0.0842501	0.808165	Discordant	0.136256	0.826268	Discordant	FALSE	TRUE
DNA2	DNA2	-0.264667	0.2984	0.355514	FALSE	Dna2	ENSMUSG00000036875	0.298621	0.457156	Discordant	0.323363	0.620153	Discordant	FALSE	TRUE
IFI30	IFI30	0.293833	0.307232	0.36406	FALSE	Ifi30	ENSMUSG00000031838	-0.362685	0.436503	Discordant	-0.0333248	0.979869	Discordant	FALSE	TRUE
MYC	MYC	0.571333	0.307412	0.36406	FALSE	Myc	ENSMUSG00000022346	-0.344419	0.412062	Discordant	-0.245591	0.76923	Discordant	FALSE	TRUE
FABP5	FABP5	0.275	0.314751	0.370024	FALSE	Fabp5	ENSMUSG00000027533	-0.196991	0.578677	Discordant	-0.458742	0.271303	Discordant	FALSE	TRUE
ERCC2	ERCC2	0.14	0.317593	0.372457	FALSE	Ercc2	ENSMUSG00000030400	-0.454339	0.00990898	Discordant	-0.389015	0.114169	Discordant	FALSE	TRUE
CABLES1	CABLES1	0.305	0.344454	0.384322	FALSE	Cables1	ENSMUSG00000040957	-0.760316	2.47829e-06	Discordant	-0.337559	0.17493	Discordant	FALSE	TRUE
RAG1	RAG1	-0.014	0.343436	0.384322	FALSE	Rag1	ENSMUSG00000061311	-0.229774		Concordant	0.883274		Discordant	TRUE	TRUE
DLX2	DLX2	-0.024	0.343436	0.384322	FALSE	Dlx2	ENSMUSG00000023391	0.313298	0.634449	Discordant	-0.347944	0.698548	Concordant	TRUE	TRUE
CD8A	CD8A	-0.0146667	0.343436	0.384322	FALSE	Cd8a	ENSMUSG00000053977	0.571427		Discordant	-2.39736		Concordant	TRUE	TRUE
KLRB1	KLRB1	-0.0323333	0.343436	0.384322	FALSE	Klrb1	ENSMUSG00000079299	0.198957		Discordant	-0.253479		Concordant	TRUE	TRUE
MYCT1	MYCT1	-0.0401667	0.343436	0.384322	FALSE	Myct1	ENSMUSG00000046916	0.697661	0.277172	Discordant	1.66164		Discordant	FALSE	TRUE
TSPAN18	TSPAN18	-0.0401667	0.343436	0.384322	FALSE	Tspan18	ENSMUSG00000027217	0.110312	0.70183	Discordant	0.4274	0.463747	Discordant	FALSE	TRUE
NPTX1	NPTX1	-0.0703333	0.343436	0.384322	FALSE	Nptx1	ENSMUSG00000025582	0.333057	0.101474	Discordant	0.319168	0.270112	Discordant	FALSE	TRUE
HRK	HRK	-0.00633333	0.343436	0.384322	FALSE	Hrk	ENSMUSG00000046607	0.216901	0.398194	Discordant	-0.406842	0.189562	Concordant	TRUE	TRUE
PLA2G5	PLA2G5	-0.0153333	0.343436	0.384322	FALSE	Pla2g5	ENSMUSG00000041193	0.681371	0.315013	Discordant	0.161249	0.926512	Discordant	FALSE	TRUE
GZMB	GZMB	-0.024	0.343436	0.384322	FALSE	Gzmb	ENSMUSG00000015437	1.31676		Discordant	0.467838		Discordant	FALSE	TRUE
SYN2	SYN2	-0.00833333	0.343436	0.384322	FALSE	Syn2	ENSMUSG00000009394	0.275249	0.0832086	Discordant	0.119247	0.697716	Discordant	FALSE	TRUE
LOX	LOX	-0.00166667	0.343436	0.384322	FALSE	Lox	ENSMUSG00000024529	1.59772	0.00527309	Discordant	1.23462	0.273404	Discordant	FALSE	TRUE
C6	C6	-0.1025	0.343751	0.384322	FALSE	C6	ENSMUSG00000022181	0.202995		Discordant	1.40419		Discordant	FALSE	TRUE
GJA1	GJA1	-0.031	0.343436	0.384322	FALSE	Gja1	ENSMUSG00000050953	0.651952	0.00693063	Discordant	0.279249	0.511415	Discordant	FALSE	TRUE
POLE	POLE	0.345333	0.346059	0.38522	FALSE	Pole	ENSMUSG00000007080	-0.612272	0.183005	Discordant	-0.30197	0.764728	Discordant	FALSE	TRUE
TREM1	TREM1	-0.415667	0.347565	0.386006	FALSE	Trem1	ENSMUSG00000042265	-2.16214		Concordant	0.765918		Discordant	TRUE	TRUE
TET1	TET1	-0.103333	0.36438	0.40375	FALSE	Tet1	ENSMUSG00000047146	0.223024	0.44066	Discordant	0.0374372	0.960424	Discordant	FALSE	TRUE
TLR2	TLR2	-0.258167	0.36904	0.407975	FALSE	Tlr2	ENSMUSG00000027995	-0.104071	0.880823	Concordant	0.564985	0.513411	Discordant	TRUE	TRUE
IL1A	IL1A	-0.251333	0.375674	0.414359	FALSE	Il1a	ENSMUSG00000027399	-0.190447	0.791334	Concordant	0.113319	0.939889	Discordant	TRUE	TRUE
ITGA7	ITGA7	-0.368833	0.381747	0.420096	FALSE	Itga7	ENSMUSG00000025348	-0.316317	0.118572	Concordant	0.142364	0.747872	Discordant	TRUE	TRUE
CCL3	CCL3	0.398167	0.383067	0.420588	FALSE	Ccl3	ENSMUSG00000000982	0.138731	0.920305	Concordant	-0.910763		Discordant	TRUE	TRUE
MERTK	MERTK	0.223	0.401828	0.438192	FALSE	Mertk	ENSMUSG00000014361	-0.343762	0.144446	Discordant	0.0600224	0.918831	Concordant	TRUE	TRUE
CSF3R	CSF3R	-0.193667	0.415015	0.451551	FALSE	Csf3r	ENSMUSG00000028859	-0.328679	0.576861	Concordant	0.50595	0.540869	Discordant	TRUE	TRUE
SYP	SYP	0.0901667	0.441896	0.477564	FALSE	Syp	ENSMUSG00000031144	0.0665067	0.803638	Concordant	-0.0909389	0.84867	Discordant	TRUE	TRUE
CTSE	CTSE	0.028	0.448656	0.483786	FALSE	Ctse	ENSMUSG00000004552	-0.747276		Discordant	0.167825		Concordant	TRUE	TRUE
IRAK2	IRAK2	-0.238667	0.451983	0.485202	FALSE	Irak2	ENSMUSG00000060477	-0.221292	0.290085	Concordant	0.168075	0.63466	Discordant	TRUE	TRUE
MAP1LC3A	MAP1LC3A	0.135	0.451023	0.485202	FALSE	Map1lc3a	ENSMUSG00000027602	-0.00350093	0.991456	Discordant	-0.16033	0.661155	Discordant	FALSE	TRUE
CCL2	CCL2	-0.598	0.482545	0.516859	FALSE	Ccl2	ENSMUSG00000035385	1.92971		Discordant	-2.0149		Concordant	TRUE	TRUE
SETD2	SETD2	0.0853333	0.485801	0.519194	FALSE	Setd2	ENSMUSG00000044791	-0.0722191	0.674211	Discordant	0.125916	0.622487	Concordant	TRUE	TRUE
SETD1A	SETD1A	0.0976667	0.500175	0.533373	FALSE	Setd1a	ENSMUSG00000042308	-0.403315	0.0675963	Discordant	-0.294225	0.404017	Discordant	FALSE	TRUE
KMT2A	KMT2A	0.106833	0.50788	0.540393	FALSE	Kmt2a	ENSMUSG00000002028	-0.0824528	0.692224	Discordant	-0.0722342	0.85889	Discordant	FALSE	TRUE
BRD3	BRD3	0.158	0.51235	0.543949	FALSE	Brd3	ENSMUSG00000026918	-0.173904	0.229312	Discordant	-0.205136	0.31882	Discordant	FALSE	TRUE
BAG3	BAG3	-0.0598333	0.513907	0.54398	FALSE	Bag3	ENSMUSG00000030847	0.262325	0.515762	Discordant	0.160582	0.863884	Discordant	FALSE	TRUE
PILRA	PILRA	-0.418667	0.527193	0.556033	FALSE	Pilra	ENSMUSG00000046245	-0.388372	0.684102	Concordant	0.362208		Discordant	TRUE	TRUE
PMP22	PMP22	0.271167	0.534514	0.561297	FALSE	Pmp22	ENSMUSG00000018217	-0.33443	0.412422	Discordant	0.0450789	0.966444	Concordant	TRUE	TRUE
TRAF6	TRAF6	-0.0643333	0.537281	0.562977	FALSE	Traf6	ENSMUSG00000027164	0.0518924	0.845349	Discordant	0.253624	0.455756	Discordant	FALSE	TRUE
ZBP1	ZBP1	-0.255	0.543384	0.566907	FALSE	Zbp1	ENSMUSG00000027514	1.60206	0.0726308	Discordant	0.386153		Discordant	FALSE	TRUE
LMNB1	LMNB1	0.203833	0.547835	0.56946	FALSE	Lmnb1	ENSMUSG00000024590	0.262194	0.450896	Concordant	-0.26688	0.618864	Discordant	TRUE	TRUE
SRXN1	SRXN1	-0.163833	0.556576	0.576924	FALSE	Srxn1	ENSMUSG00000032802	0.0847948	0.723322	Discordant	0.216629	0.472115	Discordant	FALSE	TRUE
OSGIN1	OSGIN1	-0.0581667	0.582751	0.600184	FALSE	Osgin1	ENSMUSG00000074063	-0.353693	0.646206	Concordant	0.0414341		Discordant	TRUE	TRUE
FGD2	FGD2	0.071	0.582173	0.600184	FALSE	Fgd2	ENSMUSG00000024013	-0.815933	0.00140894	Discordant	0.0853049	0.908148	Concordant	TRUE	TRUE
CD3E	CD3E	-0.117333	0.591833	0.608238	FALSE	Cd3e	ENSMUSG00000032093	0.105214		Discordant	1.18061		Discordant	FALSE	TRUE
NRGN	NRGN	-0.155333	0.609291	0.624848	FALSE	Nrgn	ENSMUSG00000053310	0.131696	0.623488	Discordant	-0.152088	0.72184	Concordant	TRUE	TRUE
XIAP	XIAP	0.0316667	0.612383	0.626685	FALSE	Xiap	ENSMUSG00000025860	0.560194	0.000974475	Concordant	-0.0079097	0.989129	Discordant	TRUE	TRUE
IFNAR2	IFNAR2	0.0918333	0.640304	0.65387	FALSE	Ifnar2	ENSMUSG00000022971	-0.347918	0.238222	Discordant	0.304958	0.525367	Concordant	TRUE	TRUE
CREBBP	CREBBP	0.0543333	0.691638	0.701831	FALSE	Crebbp	ENSMUSG00000022521	0.0295065	0.913482	Concordant	-0.00236738	0.996504	Discordant	TRUE	TRUE
JAM2	JAM2	-0.1285	0.744604	0.752409	FALSE	Jam2	ENSMUSG00000053062	0.149238	0.668799	Discordant	0.12037	0.860607	Discordant	FALSE	TRUE
CSF1R	CSF1R	-0.0625	0.764482	0.76927	FALSE	Csf1r	ENSMUSG00000024621	-0.55223	0.241757	Concordant	0.238174	0.803947	Discordant	TRUE	TRUE
LRG1	LRG1	0.00566667	0.982921	0.982921	FALSE	Lrg1	ENSMUSG00000037095	0.889306	0.236957	Concordant	-0.344805		Discordant	TRUE	TRUE

## Sheet: Nano_FDR_Significant_Overlap
Protein	Gene_std	Nano_LFC	Nano_p	Nano_q	significant_5perc_FDR	Gene Name	Ensembl ID	Hip_LFC_FvsM	Hip_adjP	DirLabel_Hippocampus	Fron_LFC_FvsM	Fron_adjP	DirLabel_Frontal	Any_Concordant	Any_Discordant
KDM5D	KDM5D	-6.06067	6.25714e-12	3.01594e-09	TRUE	Kdm5d	ENSMUSG00000056673	-10.3629	1.90044e-20	Concordant	-10.9894	7.78431e-23	Concordant	TRUE	FALSE
RPS9	RPS9	-0.334	2.60732e-05	0.00510977	TRUE	Rps9	ENSMUSG00000006333	-0.203274	0.439352	Concordant	-0.354753	0.277716	Concordant	TRUE	FALSE
RAD51C	RAD51C	-1.05883	3.18036e-05	0.00510977	TRUE	Rad51c	ENSMUSG00000007646	0.446192	0.28964	Discordant	0.339225	0.68284	Discordant	FALSE	TRUE
CX3CR1	CX3CR1	-1.699	5.90978e-05	0.00712129	TRUE	Cx3cr1	ENSMUSG00000052336	-0.664517	0.211774	Concordant	0.246214	0.831822	Discordant	TRUE	TRUE
PROS1	PROS1	-0.513833	9.4188e-05	0.00831494	TRUE	Pros1	ENSMUSG00000022912	0.0142012	0.977214	Discordant	0.385288	0.476233	Discordant	FALSE	TRUE
TNFRSF13C	TNFRSF13C	-2.06333	0.000103506	0.00831494	TRUE	Tnfrsf13c	ENSMUSG00000068105	0.125208		Discordant	-1.42958		Concordant	TRUE	TRUE
VEGFA	VEGFA	1.81733	0.000124903	0.00860046	TRUE	Vegfa	ENSMUSG00000023951	-0.188962	0.105115	Discordant	0.0172684	0.958268	Concordant	TRUE	TRUE
TNFSF12	TNFSF12	1.44	0.000207014	0.0124726	TRUE	Tnfsf12	ENSMUSG00000097328	0.0598914	0.911163	Concordant	-0.220651	0.790852	Discordant	TRUE	TRUE
SETD7	SETD7	0.6445	0.000265947	0.0128187	TRUE	Setd7	ENSMUSG00000037111	0.180482	0.455866	Concordant	-0.143695	0.732983	Discordant	TRUE	TRUE
MS4A4A	MS4A4A	-1.35917	0.000252588	0.0128187	TRUE	Ms4a4a	ENSMUSG00000101389	0.447703	0.70149	Discordant	0.297297		Discordant	FALSE	TRUE
MAFF	MAFF	1.666	0.000339751	0.0128236	TRUE	Maff	ENSMUSG00000042622	-0.0835161	0.936578	Discordant	0.490774		Concordant	TRUE	TRUE
LFNG	LFNG	0.786333	0.000305642	0.0128236	TRUE	Lfng	ENSMUSG00000029570	-0.541694	0.00169818	Discordant	-0.242179	0.414263	Discordant	FALSE	TRUE
TCIRG1	TCIRG1	0.668833	0.000345866	0.0128236	TRUE	Tcirg1	ENSMUSG00000001750	-0.199499	0.525436	Discordant	0.173336	0.75388	Concordant	TRUE	TRUE
KIF2C	KIF2C	-1.12067	0.000398308	0.0137132	TRUE	Kif2c	ENSMUSG00000028678	-0.25435	0.825255	Concordant	0.471651		Discordant	TRUE	TRUE
CLEC7A	CLEC7A	-0.776667	0.000484684	0.0155745	TRUE	Clec7a	ENSMUSG00000102040							FALSE	FALSE
B3GNT5	B3GNT5	-1.05183	0.000675163	0.0181238	TRUE	B3gnt5	ENSMUSG00000022686	0.793759	0.380625	Discordant	1.3942		Discordant	FALSE	TRUE
RRM2	RRM2	-1.86533	0.000752027	0.0181238	TRUE	Rrm2	ENSMUSG00000020649	0.0312165	0.974588	Discordant	0.431915		Discordant	FALSE	TRUE
CST7	CST7	1.184	0.000737638	0.0181238	TRUE	Cst7	ENSMUSG00000068129	-3.31884		Discordant	-1.2437		Discordant	FALSE	TRUE
ASH2L	ASH2L	-0.800167	0.000722131	0.0181238	TRUE	Ash2l	ENSMUSG00000031575	-0.105774	0.552145	Concordant	0.0461515	0.908579	Discordant	TRUE	TRUE
ITGA6	ITGA6	-1.86767	0.000664676	0.0181238	TRUE	Itga6	ENSMUSG00000027111	-0.268281	0.359427	Concordant	0.420535	0.265984	Discordant	TRUE	TRUE
PTTG1	PTTG1	-0.8065	0.000802935	0.0184293	TRUE	Pttg1	ENSMUSG00000020415	0.0860154	0.751067	Discordant	0.370356	0.212812	Discordant	FALSE	TRUE
TMEM173	TMEM173	-1.2505	0.000997131	0.0218462	TRUE	Tmem173	ENSMUSG00000024349	-0.629397	0.379636	Concordant	0.250482	0.872998	Discordant	TRUE	TRUE
BARD1	BARD1	-0.768167	0.00107626	0.0225547	TRUE	Bard1	ENSMUSG00000026196	0.337331	0.729518	Discordant	0.00175786		Discordant	FALSE	TRUE
CKS1B	CKS1B	-1.08867	0.00146653	0.0294528	TRUE	Cks1b	ENSMUSG00000028044	0.392255	0.692474	Discordant	-0.584493		Concordant	TRUE	TRUE
NCOR2	NCOR2	0.43	0.00161635	0.0299646	TRUE	Ncor2	ENSMUSG00000029478	-0.585101	0.00436623	Discordant	-0.292682	0.392729	Discordant	FALSE	TRUE
MEF2C	MEF2C	-0.826167	0.00186054	0.0320278	TRUE	Mef2c	ENSMUSG00000005583	0.344852	0.0968249	Discordant	0.143319	0.708325	Discordant	FALSE	TRUE
TMEM144	TMEM144	-1.536	0.00180231	0.0320278	TRUE	Tmem144	ENSMUSG00000027956	0.208397	0.441517	Discordant	0.0909006	0.888618	Discordant	FALSE	TRUE
KAT2B	KAT2B	-0.2935	0.00229722	0.0332138	TRUE	Kat2b	ENSMUSG00000000708	0.195845	0.440678	Discordant	0.113862	0.82775	Discordant	FALSE	TRUE
NCAPH	NCAPH	-1.08967	0.00211288	0.0332138	TRUE	Ncaph	ENSMUSG00000034906	-0.0358053	0.966811	Concordant	1.09556	0.211502	Discordant	TRUE	TRUE
CD84	CD84	-0.745667	0.00255453	0.0332138	TRUE	Cd84	ENSMUSG00000038147	-0.585256	0.153328	Concordant	-0.152259	0.87878	Concordant	TRUE	FALSE
PTX3	PTX3	0.793833	0.0024861	0.0332138	TRUE	Ptx3	ENSMUSG00000027832	0.272678		Concordant	-1.55185		Discordant	TRUE	TRUE
CD44	CD44	1.51133	0.00208461	0.0332138	TRUE	Cd44	ENSMUSG00000005087	0.59943	0.0857912	Concordant	0.373942	0.619607	Concordant	TRUE	FALSE
ATF3	ATF3	-0.727333	0.00254317	0.0332138	TRUE	Atf3	ENSMUSG00000026628	-0.532076	0.466419	Concordant	0.979994		Discordant	TRUE	TRUE
TRADD	TRADD	0.500333	0.00267661	0.0332138	TRUE	Tradd	ENSMUSG00000031887	-0.268722	0.457436	Discordant	-0.0163656	0.988243	Discordant	FALSE	TRUE
RPS21	RPS21	-0.934833	0.00268742	0.0332138	TRUE	Rps21	ENSMUSG00000039001	-0.28732	0.446135	Concordant	-0.542356	0.231077	Concordant	TRUE	FALSE
PIK3CD	PIK3CD	-0.332167	0.00264739	0.0332138	TRUE	Pik3cd	ENSMUSG00000039936	-0.403706	0.0140097	Concordant	0.0443789	0.925039	Discordant	TRUE	TRUE
ATG7	ATG7	0.4075	0.00233576	0.0332138	TRUE	Atg7	ENSMUSG00000030314	0.0529402	0.856996	Concordant	0.126801	0.799708	Concordant	TRUE	FALSE
RIPK2	RIPK2	-0.753833	0.00230941	0.0332138	TRUE	Ripk2	ENSMUSG00000041135	0.255478	0.425176	Discordant	-0.0810723	0.912814	Concordant	TRUE	TRUE
EIF1	EIF1	-0.411333	0.00290299	0.0333153	TRUE	Eif1	ENSMUSG00000035530	0.0563974	0.80478	Discordant	0.134602	0.679217	Discordant	FALSE	TRUE
SYK	SYK	-0.519	0.00285801	0.0333153	TRUE	Syk	ENSMUSG00000021457	-0.409472	0.189286	Concordant	0.564996	0.166781	Discordant	TRUE	TRUE
CHN2	CHN2	-1.33967	0.00290008	0.0333153	TRUE	Chn2	ENSMUSG00000004633	-0.343847	0.246829	Concordant	-0.0770238	0.916048	Concordant	TRUE	FALSE
RAD1	RAD1	-0.432167	0.00297508	0.0333486	TRUE	Rad1	ENSMUSG00000022248	0.235612	0.39127	Discordant	0.389406	0.302112	Discordant	FALSE	TRUE
H2AFX	H2AFX	-0.894833	0.00335508	0.0351554	TRUE	H2afx	ENSMUSG00000049932	-0.151578	0.657692	Concordant	-0.174343	0.770951	Concordant	TRUE	FALSE
PCNA	PCNA	-1.17317	0.00326829	0.0351554	TRUE	Pcna	ENSMUSG00000027342	0.225562	0.303374	Discordant	0.30769	0.310918	Discordant	FALSE	TRUE
HSPB1	HSPB1	1.12117	0.00329868	0.0351554	TRUE	Hspb1	ENSMUSG00000004951	0.740016	0.381678	Concordant	1.46976	0.146374	Concordant	TRUE	FALSE
SMARCA5	SMARCA5	-0.449333	0.00387679	0.0397577	TRUE	Smarca5	ENSMUSG00000031715	0.389539	0.0100722	Discordant	-0.0660293	0.870255	Concordant	TRUE	TRUE
TOP2A	TOP2A	-0.896167	0.00483637	0.0416274	TRUE	Top2a	ENSMUSG00000020914	-0.112452	0.899515	Concordant	0.32971	0.803717	Discordant	TRUE	TRUE
MAP3K14	MAP3K14	1.007	0.00471313	0.0416274	TRUE	Map3k14	ENSMUSG00000020941	-0.470537	0.0969937	Discordant	-0.116576	0.879643	Discordant	FALSE	TRUE
MAFB	MAFB	0.607833	0.00449114	0.0416274	TRUE	Mafb	ENSMUSG00000074622	-0.696307	0.0294802	Discordant	-0.265872	0.671844	Discordant	FALSE	TRUE
COX5B	COX5B	-0.693667	0.00457862	0.0416274	TRUE	Cox5b	ENSMUSG00000061518	-0.269696	0.310151	Concordant	-0.252511	0.531643	Concordant	TRUE	FALSE
APC	APC	0.384833	0.00450473	0.0416274	TRUE	Apc	ENSMUSG00000005871	0.23446	0.393961	Concordant	-0.195537	0.668834	Discordant	TRUE	TRUE
ATR	ATR	0.539667	0.00482524	0.0416274	TRUE	Atr	ENSMUSG00000032409	0.237443	0.181293	Concordant	0.213537	0.434229	Concordant	TRUE	FALSE
APEX1	APEX1	-0.586833	0.00449975	0.0416274	TRUE	Apex1	ENSMUSG00000035960	-0.105424	0.74694	Concordant	0.128596	0.833706	Discordant	TRUE	TRUE
NCF1	NCF1	1.03833	0.00510668	0.0424383	TRUE	Ncf1	ENSMUSG00000015950	-0.74895	0.016592	Discordant	-0.160278	0.833482	Discordant	FALSE	TRUE
SUV39H1	SUV39H1	-0.6645	0.00608749	0.0431496	TRUE	Suv39h1	ENSMUSG00000039231	-0.19472	0.387186	Concordant	-0.258928	0.420372	Concordant	TRUE	FALSE
RAC1	RAC1	-0.654167	0.00608723	0.0431496	TRUE	Rac1	ENSMUSG00000001847	0.181788	0.342969	Discordant	0.153119	0.622996	Discordant	FALSE	TRUE
MGMT	MGMT	-1.223	0.00587296	0.0431496	TRUE	Mgmt	ENSMUSG00000054612	-0.709378		Concordant	0.251247		Discordant	TRUE	TRUE
LSR	LSR	2.15433	0.00608523	0.0431496	TRUE	Lsr	ENSMUSG00000001247	0.214864	0.636379	Concordant	0.46071	0.453664	Concordant	TRUE	FALSE
IRF8	IRF8	-0.622	0.00562762	0.0431496	TRUE	Irf8	ENSMUSG00000041515	-0.344002	0.388092	Concordant	0.0461368	0.965573	Discordant	TRUE	TRUE
C3	C3	-1.7855	0.00578666	0.0431496	TRUE	C3	ENSMUSG00000024164	-0.441242	0.518518	Concordant	-0.647687		Concordant	TRUE	FALSE
DOT1L	DOT1L	1.2535	0.00585193	0.0431496	TRUE	Dot1l	ENSMUSG00000061589	-0.524782	1.27874e-05	Discordant	-0.285337	0.108585	Discordant	FALSE	TRUE
SESN1	SESN1	-1.12933	0.00552909	0.0431496	TRUE	Sesn1	ENSMUSG00000038332	-0.0609932	0.672621	Concordant	0.0310892	0.923044	Discordant	TRUE	TRUE
RPL9	RPL9	-1.409	0.00528488	0.0431496	TRUE	Rpl9	ENSMUSG00000047215	-0.00348442	0.994344	Concordant	-0.299837	0.539678	Concordant	TRUE	FALSE
RALA	RALA	0.673167	0.00550087	0.0431496	TRUE	Rala	ENSMUSG00000008859	0.594042	0.00653888	Concordant	-0.012009	0.986021	Discordant	TRUE	TRUE
TNFRSF25	TNFRSF25	1.724	0.00618967	0.043238	TRUE	Tnfrsf25	ENSMUSG00000024793	0.30345	0.470332	Concordant	0.431389	0.492527	Concordant	TRUE	FALSE
CCNI	CCNI	-0.7945	0.00652212	0.0449094	TRUE	Ccni	ENSMUSG00000063015	0.284489	0.253393	Discordant	-0.256455	0.49423	Concordant	TRUE	TRUE
TRPM4	TRPM4	1.00367	0.00663974	0.0450754	TRUE	Trpm4	ENSMUSG00000038260	-0.495714	0.0416595	Discordant	-0.166588	0.739397	Discordant	FALSE	TRUE
RAD17	RAD17	-0.518167	0.00673844	0.0451101	TRUE	Rad17	ENSMUSG00000021635	0.297861	0.144089	Discordant	-0.0569784	0.91511	Concordant	TRUE	TRUE
PARP1	PARP1	-1.23583	0.00703088	0.0464231	TRUE	Parp1	ENSMUSG00000026496	-0.310554	0.028713	Concordant	-0.015662	0.973501	Concordant	TRUE	FALSE
RBFOX3	RBFOX3	0.534333	0.00726222	0.0466719	TRUE	Rbfox3	ENSMUSG00000025576	-0.250358	0.390538	Discordant	-0.394639	0.285856	Discordant	FALSE	TRUE
SPIB	SPIB	-1.02583	0.00725991	0.0466719	TRUE	Spib	ENSMUSG00000008193	1.94527		Discordant	1.13303		Discordant	FALSE	TRUE
OLFML3	OLFML3	-0.557333	0.00780669	0.0495109	TRUE	Olfml3	ENSMUSG00000027848	-0.705887	0.205153	Concordant	-0.0085167	0.994742	Concordant	TRUE	FALSE
RPL29	RPL29	-1.38783	0.00794165	0.0497127	TRUE	Rpl29	ENSMUSG00000048758	-0.353296	0.189188	Concordant	-0.558686	0.0765946	Concordant	TRUE	FALSE

## Sheet: Summary_Counts
Metric	Count
Overlap genes (total)	449
Concordant in Hippocampus	213
Discordant in Hippocampus	234
Concordant in Frontal	188
Discordant in Frontal	259
Any concordant (Hip OR Frontal)	282
Any discordant (Hip OR Frontal)	328
Nano FDR significant among overlap	73
