# Supplementary material for: Aberrant immunomodulatory signature in β-propeller protein-associated neurodegeneration patient iPSC-derived microglia
Source: Sci Rep. 2026 Jun 15;16:18516. doi: 10.1038/s41598-026-55648-w (PMC13270018; doi:10.1038/s41598-026-55648-w)
Supplement: Supplementary file 4 — Supplementary Material 4 [file 41598_2026_55648_MOESM4_ESM.xlsx]

## Sheet: Integration Table
Gene	RNA_log2FC	RNA_p	RNA_q	Protein_log2FC	Protein_p	Protein_q	Direction_Concordant	Evidence_Tier	Combined_p	Combined_q
C3	-1.7855	0.00578666	0.0431496	-0.590891	0.0024125	0.065758	yes	Tier 1	4.18918e-05	0.000684232
PILRB	0.4475	0.0390291	0.0945568	1.55254	0.000175076	0.0284661	yes	Tier 1	3.9088e-05	0.000684232
CST7	1.184	0.000737638	0.0181238	0.688293	0.0101984	0.146847	yes	Tier 2	2.63167e-05	0.000684232
B3GNT5	-1.05183	0.000675163	0.0181238	-0.496319	0.173334	0.493449	yes	Tier 2	0.000761112	0.00816899
CD44	1.51133	0.00208461	0.0332138	0.829675	0.0994455	0.400777	yes	Tier 2	0.000833571	0.00816899
CD74	0.618	0.0799414	0.142382	1.18553	0.005052	0.0975607	yes	Tier 2	0.00127888	0.0104442
CTSW	0.905167	0.0263788	0.0769666	0.519647	0.0429708	0.293432	yes	Tier 2	0.00268765	0.0188136
CYCS	0.591833	0.0452526	0.103866	0.502436	0.0430291	0.293432	yes	Tier 2	0.00441863	0.0270641
SERPINF1	-0.535333	0.0768154	0.139192	-0.350544	0.030107	0.262981	yes	Tier 2	0.00535784	0.0291705
IL6R	-0.3755	0.00460932	0.0416274	-0.197424	0.397061	0.751666	yes	Tier 2	0.00926362	0.0453917
SPINT1	0.5405	0.0110749	0.0556689	0.294765	0.283843	0.646137	yes	Tier 2	0.0106461	0.0474234
MAN2B1	0.312833	0.0195924	0.0652325	-0.362883	0.0142125	0.166572	no	Tier 3	0.933625	0.953076
LAIR1	0.386167	0.0131366	0.0571661	0.212244	0.403658	0.756919	yes	Tier 3	0.0190697	0.0778679
HSPB1	1.12117	0.00329868	0.0351554	0.105496	0.774956	0.943027	yes	Tier 3	0.0226105	0.0849742
LFNG	0.786333	0.000305642	0.0128236	-0.0925913	0.671072	0.903314	no	Tier 3	0.0242783	0.0849742
TGFB1	0.797	0.00815737	0.0500466	0.01131	0.94637	0.990459	yes	Tier 3	0.055085	0.179944
FCGR3A	-1.62167	0.0665721	0.129368	-0.415524	0.484743	0.789363	yes	Tier 3	0.0732489	0.196145
IFNAR2	0.0918333	0.640304	0.65387	0.555459	0.0346192	0.272295	yes	Tier 3	0.0680951	0.196145
LGMN	-0.426333	0.227832	0.288038	-0.591781	0.175061	0.49416	yes	Tier 3	0.0700378	0.196145
TREM2	-1.0345	0.0273559	0.0775619	-0.105133	0.762292	0.94091	yes	Tier 3	0.0760561	0.196145
IFI30	0.293833	0.307232	0.36406	0.44001	0.157605	0.47283	yes	Tier 3	0.0852049	0.208752
TGM1	0.4185	0.105326	0.169389	0.181151	0.444576	0.768531	yes	Tier 3	0.0918381	0.214289
IGF2R	0.3115	0.0239543	0.0726163	0.00917242	0.964751	0.990459	yes	Tier 3	0.103568	0.230674
SRGN	-0.3765	0.275323	0.337673	-0.499124	0.241718	0.601881	yes	Tier 3	0.109779	0.233878
APOE	-0.931333	0.0521221	0.113678	-0.0825017	0.860568	0.971772	yes	Tier 3	0.134265	0.274125
CD300LF	0.3055	0.166753	0.230301	0.221819	0.608172	0.862934	yes	Tier 3	0.180165	0.301206
CTSS	-0.697167	0.153619	0.219716	-0.154714	0.584848	0.847939	yes	Tier 3	0.16294	0.301206
FCGR1A	-0.418667	0.327303	0.382912	-0.311928	0.305096	0.667247	yes	Tier 3	0.156238	0.301206
ITGAX	0.5775	0.0538919	0.115448	-0.00760944	0.975711	0.99284	no	Tier 3	0.179737	0.301206
LMNA	1.58517	0.125085	0.189	0.111723	0.731371	0.917285	yes	Tier 3	0.184412	0.301206
RPS2	-0.339667	0.0471386	0.10667	0.0401182	0.926159	0.984291	no	Tier 3	0.18086	0.301206
LAMP2	-0.450333	0.102278	0.165987	-0.102289	0.828983	0.957011	yes	Tier 3	0.190844	0.301657
CSF1R	-0.0625	0.764482	0.76927	-0.508489	0.133829	0.447605	yes	Tier 3	0.2034	0.311456
LDHA	-0.509	0.222079	0.284686	-0.0900252	0.777007	0.943027	yes	Tier 3	0.287483	0.402885
PILRA	-0.418667	0.527193	0.556033	0.82498	0.0327099	0.267135	no	Tier 3	0.287775	0.402885
TNFRSF1B	0.291333	0.159711	0.225642	0.0458081	0.882864	0.974646	yes	Tier 3	0.272026	0.402885
RAC1	-0.654167	0.00608723	0.0431496	0.404451	0.202781	0.543932	no	Tier 3	0.298802	0.406702
BRD4	-0.0431667	0.548194	0.56946	-0.723996	0.413003	0.759064	yes	Tier 3	0.315645	0.418017
MERTK	0.223	0.401828	0.438192	0.235513	0.587617	0.847939	yes	Tier 3	0.328931	0.424148
OLFML3	-0.557333	0.00780669	0.0495109	0.253747	0.180431	0.507177	no	Tier 3	0.350299	0.44012
LRRC25	0.539333	0.0450132	0.103866	-0.28244	0.476384	0.789363	no	Tier 3	0.360788	0.441965
FABP5	0.275	0.314751	0.370024	0.046054	0.853934	0.970812	yes	Tier 3	0.400328	0.478441
PECAM1	-0.487667	0.06874	0.131597	0.292108	0.389242	0.742056	no	Tier 3	0.497639	0.580579
JAG1	-0.4165	0.209689	0.272427	0.191558	0.549258	0.831343	no	Tier 3	0.642976	0.732693
ANXA1	-0.697333	0.0589732	0.122522	1.0381	0.138907	0.447605	no	Tier 3	0.772684	0.860489
BRD3	0.158	0.51235	0.543949	-0.723996	0.413003	0.759064	no	Tier 3	0.907995	0.946634
LRG1	0.00566667	0.982921	0.982921	0.0359705	0.872688	0.973139	yes	Tier 3	0.897795	0.946634
MAP2K1	-0.3955	0.192697	0.255164	0.202735	0.26263	0.625265	no	Tier 3	0.897351	0.946634
CLSTN1	-0.254833	0.117294	0.182964	0.432456	0.1064	0.416268	no	Tier 3	0.972724	0.972724

## Sheet: Uniprot catergorization
Gene	RNA_log2FC	RNA_p	RNA_q	Protein_log2FC	Protein_p	Protein_q	Direction_Concordant	Evidence_Tier	Combined_p	Combined_q	linear_model.Cytoplasm	linear_model.Nucleus	linear_model.Membrane	linear_model.Mitochondrion	linear_model.ER	linear_model.Golgi	linear_model.Endosome	linear_model.Lysosome	linear_model.Synapse	linear_model.ECM	linear_model.Secreted	linear_model.GPI	linear_model.Single-pass	linear_model.TM1	linear_model.TM2	linear_model.TM3	linear_model.TM4	linear_model.Multi	linear_model.Glycoprotein	Group
CD74	0.618	0.0799414	0.142382	1.18553	0.005052	0.0975607	yes	Tier 3	0.00127888	0.0104442	0	0	1	0	1	1	1	1	0	0	1	0	1	0	1	0	0	0	1	Lysosomal		Lysosomal
IFI30	0.293833	0.307232	0.36406	0.44001	0.157605	0.47283	yes	Tier 3	0.0852049	0.208752	0	0	0	0	0	0	0	1	0	0	1	0	0	0	0	0	0	0	1	Lysosomal		Secreted
SRGN	-0.3765	0.275323	0.337673	-0.499124	0.241718	0.601881	yes	Tier 3	0.109779	0.233878	0	0	0	0	0	1	0	1	0	0	1	0	0	0	0	0	0	0	1	Lysosomal		TM
CTSS	-0.697167	0.153619	0.219716	-0.154714	0.584848	0.847939	yes	Tier 3	0.16294	0.301206	0	0	0	0	0	0	0	1	0	0	1	0	0	0	0	0	0	0	1	Lysosomal
LAMP2	-0.450333	0.102278	0.165987	-0.102289	0.828983	0.957011	yes	Tier 3	0.190844	0.301657	0	0	1	0	0	0	1	1	0	0	0	0	1	1	0	0	0	0	1	Lysosomal
MAN2B1	0.312833	0.0195924	0.0652325	-0.362883	0.0142125	0.166572	no	Tier 3	0.933625	0.953076	0	0	0	0	0	0	0	1	0	0	0	0	0	0	0	0	0	0	1	Lysosomal
LGMN	-0.426333	0.227832	0.288038	-0.591781	0.175061	0.49416	yes	Tier 3	0.0700378	0.196145	0	0	0	0	0	0	0	1	0	0	0	0	0	0	0	0	0	0	1	Lysosomal
PILRA	-0.418667	0.527193	0.556033	0.82498	0.0327099	0.267135	no	Tier 3	0.287775	0.402885	0	0	1	0	0	0	0	0	0	0	1	0	1	1	0	0	0	0	1	Secreted
IFNAR2	0.0918333	0.640304	0.65387	0.555459	0.0346192	0.272295	yes	Tier 3	0.0680951	0.196145	0	0	1	0	0	0	0	0	0	0	1	0	1	1	0	0	0	0	1	Secreted
CD44	1.51133	0.00208461	0.0332138	0.829675	0.0994455	0.400777	yes	Tier 3	0.000833571	0.00816899	0	0	1	0	0	0	0	0	0	0	1	0	1	1	0	0	0	0	1	Secreted
IL6R	-0.3755	0.00460932	0.0416274	-0.197424	0.397061	0.751666	yes	Tier 3	0.00926362	0.0453917	0	0	1	0	0	0	0	0	0	0	1	0	1	1	0	0	0	0	1	Secreted
FCGR3A	-1.62167	0.0665721	0.129368	-0.415524	0.484743	0.789363	yes	Tier 3	0.0732489	0.196145	0	0	1	0	0	0	0	0	0	0	1	0	1	1	0	0	0	0	1	Secreted
TREM2	-1.0345	0.0273559	0.0775619	-0.105133	0.762292	0.94091	yes	Tier 3	0.0760561	0.196145	0	0	1	0	0	0	0	0	0	0	1	0	1	1	0	0	0	0	1	Secreted
TNFRSF1B	0.291333	0.159711	0.225642	0.0458081	0.882864	0.974646	yes	Tier 3	0.272026	0.402885	0	0	1	0	0	0	0	0	0	0	1	0	1	1	0	0	0	0	1	Secreted
C3	-1.7855	0.00578666	0.0431496	-0.590891	0.0024125	0.065758	yes	Tier 2	4.18918e-05	0.000684232	0	0	0	0	0	0	0	0	0	0	1	0	0	0	0	0	0	0	1	Secreted
CST7	1.184	0.000737638	0.0181238	0.688293	0.0101984	0.146847	yes	Tier 2	2.63167e-05	0.000684232	1	0	0	0	0	0	0	0	0	0	1	0	0	0	0	0	0	0	1	Secreted
SERPINF1	-0.535333	0.0768154	0.139192	-0.350544	0.030107	0.262981	yes	Tier 3	0.00535784	0.0291705	0	0	0	0	0	0	0	0	0	0	1	0	0	0	0	0	0	0	1	Secreted
ANXA1	-0.697333	0.0589732	0.122522	1.0381	0.138907	0.447605	no	Tier 3	0.772684	0.860489	1	1	1	0	0	0	1	0	0	0	1	0	0	0	0	0	0	0	0	Secreted
OLFML3	-0.557333	0.00780669	0.0495109	0.253747	0.180431	0.507177	no	Tier 3	0.350299	0.44012	0	0	0	0	0	0	0	0	0	0	1	0	0	0	0	0	0	0	1	Secreted
SPINT1	0.5405	0.0110749	0.0556689	0.294765	0.283843	0.646137	yes	Tier 3	0.0106461	0.0474234	0	0	0	0	0	0	0	0	0	0	1	0	0	0	0	0	0	0	1	Secreted
FABP5	0.275	0.314751	0.370024	0.046054	0.853934	0.970812	yes	Tier 3	0.400328	0.478441	1	1	0	0	0	0	0	0	1	0	1	0	0	0	0	0	0	0	0	Secreted
APOE	-0.931333	0.0521221	0.113678	-0.0825017	0.860568	0.971772	yes	Tier 3	0.134265	0.274125	0	0	0	0	0	0	1	0	0	1	1	0	0	0	0	0	0	0	1	Secreted
LRG1	0.00566667	0.982921	0.982921	0.0359705	0.872688	0.973139	yes	Tier 3	0.897795	0.946634	0	0	0	0	0	0	0	0	0	0	1	0	0	0	0	0	0	0	1	Secreted
TGFB1	0.797	0.00815737	0.0500466	0.01131	0.94637	0.990459	yes	Tier 3	0.055085	0.179944	0	0	0	0	0	0	0	0	0	1	1	0	0	0	0	0	0	0	1	Secreted
PILRB	0.4475	0.0390291	0.0945568	1.55254	0.000175076	0.0284661	yes	Tier 2	3.9088e-05	0.000684232	0	0	1	0	0	0	0	0	0	0	0	0	1	1	0	0	0	0	1	TM
CLSTN1	-0.254833	0.117294	0.182964	0.432456	0.1064	0.416268	no	Tier 3	0.972724	0.972724	0	1	1	0	1	1	0	0	1	0	0	0	1	1	0	0	0	0	1	TM
CSF1R	-0.0625	0.764482	0.76927	-0.508489	0.133829	0.447605	yes	Tier 3	0.2034	0.311456	0	0	1	0	0	0	0	0	0	0	0	0	1	1	0	0	0	0	1	TM
FCGR1A	-0.418667	0.327303	0.382912	-0.311928	0.305096	0.667247	yes	Tier 3	0.156238	0.301206	0	0	1	0	0	0	0	0	0	0	0	0	1	1	0	0	0	0	1	TM
PECAM1	-0.487667	0.06874	0.131597	0.292108	0.389242	0.742056	no	Tier 3	0.497639	0.580579	0	0	1	0	0	0	0	0	0	0	0	0	1	1	0	0	0	0	1	TM
LAIR1	0.386167	0.0131366	0.0571661	0.212244	0.403658	0.756919	yes	Tier 3	0.0190697	0.0778679	0	0	1	0	0	0	0	0	0	0	0	0	1	1	0	0	0	0	1	TM
LRRC25	0.539333	0.0450132	0.103866	-0.28244	0.476384	0.789363	no	Tier 3	0.360788	0.441965	1	0	1	0	0	0	0	0	0	0	0	0	1	1	0	0	0	0	1	TM
JAG1	-0.4165	0.209689	0.272427	0.191558	0.549258	0.831343	no	Tier 3	0.642976	0.732693	0	0	1	0	0	0	0	0	0	0	0	0	1	1	0	0	0	0	1	TM
MERTK	0.223	0.401828	0.438192	0.235513	0.587617	0.847939	yes	Tier 3	0.328931	0.424148	0	0	1	0	0	0	0	0	0	0	0	0	1	1	0	0	0	0	1	TM
CD300LF	0.3055	0.166753	0.230301	0.221819	0.608172	0.862934	yes	Tier 3	0.180165	0.301206	0	0	1	0	0	0	0	0	0	0	0	0	1	1	0	0	0	0	1	TM
IGF2R	0.3115	0.0239543	0.0726163	0.00917242	0.964751	0.990459	yes	Tier 3	0.103568	0.230674	0	0	1	0	0	1	1	0	0	0	0	0	1	1	0	0	0	0	1	TM
ITGAX	0.5775	0.0538919	0.115448	-0.00760944	0.975711	0.99284	no	Tier 3	0.179737	0.301206	0	0	1	0	0	0	0	0	0	0	0	0	1	1	0	0	0	0	1	TM
CTSW	0.905167	0.0263788	0.0769666	0.519647	0.0429708	0.293432	yes	Tier 2	0.00268765	0.0188136	0	0	0	0	1	0	0	0	0	0	0	0	0	0	0	0	0	0	1
CYCS	0.591833	0.0452526	0.103866	0.502436	0.0430291	0.293432	yes	Tier 2	0.00441863	0.0270641	0	0	0	1	0	0	0	0	0	0	0	0	0	0	0	0	0	0	0
B3GNT5	-1.05183	0.000675163	0.0181238	-0.496319	0.173334	0.493449	yes	Tier 3	0.000761112	0.00816899	0	0	1	0	0	1	0	0	0	0	0	0	1	0	1	0	0	0	1	TM
MAP2K1	-0.3955	0.192697	0.255164	0.202735	0.26263	0.625265	no	Tier 3	0.897351	0.946634	1	1	1	0	0	0	0	0	0	0	0	0	0	0	0	0	0	0	0
TGM1	0.4185	0.105326	0.169389	0.181151	0.444576	0.768531	yes	Tier 3	0.0918381	0.214289	0	0	1	0	0	0	0	0	0	0	0	0	0	0	0	0	0	0	0
LFNG	0.786333	0.000305642	0.0128236	-0.0925913	0.671072	0.903314	no	Tier 3	0.0242783	0.0849742	0	0	1	0	0	1	0	0	0	0	0	0	1	0	1	0	0	0	1	TM
LMNA	1.58517	0.125085	0.189	0.111723	0.731371	0.917285	yes	Tier 3	0.184412	0.301206	0	1	0	0	0	0	0	0	0	0	0	0	0	0	0	0	0	0	0
HSPB1	1.12117	0.00329868	0.0351554	0.105496	0.774956	0.943027	yes	Tier 3	0.0226105	0.0849742	1	1	0	0	0	0	0	0	0	0	0	0	0	0	0	0	0	0	0
LDHA	-0.509	0.222079	0.284686	-0.0900252	0.777007	0.943027	yes	Tier 3	0.287483	0.402885	1	0	0	0	0	0	0	0	0	0	0	0	0	0	0	0	0	0	0
RPS2	-0.339667	0.0471386	0.10667	0.0401182	0.926159	0.984291	no	Tier 3	0.18086	0.301206	1	1	0	0	0	0	0	0	0	0	0	0	0	0	0	0	0	0	0
RAC1	-0.654167	0.00608723	0.0431496	0.404451	0.202781	0.543932	no	Tier 3	0.298802	0.406702
BRD4	-0.0431667	0.548194	0.56946	-0.723996	0.413003	0.759064	yes	Tier 3	0.315645	0.418017
BRD3	0.158	0.51235	0.543949	-0.723996	0.413003	0.759064	no	Tier 3	0.907995	0.946634

## Sheet: Direction comparison
														Secretomics				Nanostring
Gene	RNA_log2FC	RNA_p	RNA_q	Protein_log2FC	Protein_p	Protein_q	Direction_Concordant	Evidence_Tier	Combined_p	Combined_q	log2 FC (BPAN/WT)	p_value	q_value	log2 (8172-14/156)	log2 (8172-14/SFC065)	log2 (HA590/156)	log2 (HA590/SFC065)	log2 (8172-14/156)	log2 (8172-14/SFC065)	log2 (HA590/156)	log2 (HA590/SFC065)	Cytoplasm	Nucleus	Membrane	Mitochondrion	ER	Golgi	Endosome	Lysosome	Synapse	ECM	Secreted	GPI	Single-pass	TM1	TM2	TM3	TM4	Multi	Glycoprotein
PILRB	0.4475	0.0390291	0.0945568	1.55254	0.000175076	0.0284661	yes	Tier 1	3.9088e-05	0.000684232	1.55254	0.000175076	0.0284661	1.15792	2.04937	0.999327	1.89077	0.926	0.393	0.502	-0.031	0	0	1	0	0	0	0	0	0	0	0	0	1	1	0	0	0	0	1
C3	-1.7855	0.00578666	0.0431496	-0.590891	0.0024125	0.065758	yes	Tier 1	4.18918e-05	0.000684232	-0.590891	0.0024125	0.065758	-0.540951	-1.07809	-0.0965614	-0.633698	-2.83	-1.949	-1.622	-0.741	0	0	0	0	0	0	0	0	0	0	1	0	0	0	0	0	0	0	1
CST7	1.184	0.000737638	0.0181238	0.688293	0.0101984	0.146847	yes	Tier 2	2.63167e-05	0.000684232	0.688293	0.0101984	0.146847	1.05861	0.856795	0.572694	0.370876	1.157	1.596	0.772	1.211	1	0	0	0	0	0	0	0	0	0	1	0	0	0	0	0	0	0	1
CTSW	0.905167	0.0263788	0.0769666	0.519647	0.0429708	0.293432	yes	Tier 2	0.00268765	0.0188136	0.519647	0.0429708	0.293432	0.491951	0.860888	0.17445	0.543387	0.657	1.629	0.181	1.153	0	0	0	0	1	0	0	0	0	0	0	0	0	0	0	0	0	0	1
CYCS	0.591833	0.0452526	0.103866	0.502436	0.0430291	0.293432	yes	Tier 2	0.00441863	0.0270641	0.502436	0.0430291	0.293432	0.760458	-0.434487	1.47622	0.281275	1.102	0.447	0.737	0.082	0	0	0	1	0	0	0	0	0	0	0	0	0	0	0	0	0	0	0
B3GNT5	-1.05183	0.000675163	0.0181238	-0.496319	0.173334	0.493449	yes	Tier 2	0.000761112	0.00816899	-0.496319	0.173334	0.493449	0.0335317	-0.779335	-0.137611	-0.950477	-1.352	-1.239	-0.864	-0.752	0	0	1	0	0	1	0	0	0	0	0	0	1	0	1	0	0	0	1
CD44	1.51133	0.00208461	0.0332138	0.829675	0.0994455	0.400777	yes	Tier 2	0.000833571	0.00816899	0.829675	0.0994455	0.400777	-0.154785	0.70275	0.815963	1.6735	1.127	1.032	1.991	1.896	0	0	1	0	0	0	0	0	0	0	1	0	1	1	0	0	0	0	1
CD74	0.618	0.0799414	0.142382	1.18553	0.005052	0.0975607	yes	Tier 2	0.00127888	0.0104442	1.18553	0.005052	0.0975607	0.354545	1.11522	1.13713	1.8978	0.034	0.526	0.709	1.202	0	0	1	0	1	1	1	1	0	0	1	0	1	0	1	0	0	0	1
SERPINF1	-0.535333	0.0768154	0.139192	-0.350544	0.030107	0.262981	yes	Tier 2	0.00535784	0.0291705	-0.350544	0.030107	0.262981	-0.164486	-0.448944	-0.225564	-0.510023	-1.027	-0.962	-0.109	-0.044	0	0	0	0	0	0	0	0	0	0	1	0	0	0	0	0	0	0	1
IL6R	-0.3755	0.00460932	0.0416274	-0.197424	0.397061	0.751666	yes	Tier 2	0.00926362	0.0453917	-0.197424	0.397061	0.751666	0.369714	-0.152527	-0.161301	-0.683542	-0.448	-0.507	-0.244	-0.303	0	0	1	0	0	0	0	0	0	0	1	0	1	1	0	0	0	0	1
SPINT1	0.5405	0.0110749	0.0556689	0.294765	0.283843	0.646137	yes	Tier 2	0.0106461	0.0474234	0.294765	0.283843	0.646137	0.0973468	1.33916	-0.777829	0.46398	0.189	0.595	0.486	0.891	0	0	0	0	0	0	0	0	0	0	1	0	0	0	0	0	0	0	1

## Sheet: Sex comparison
	Integration Table													Sex-Aware Comparison
Gene	RNA_log2FC	RNA_p	RNA_q	Protein_log2FC	Protein_p	Protein_q	Direction_Concordant	Evidence_Tier	Combined_p	Combined_q	log2 FC (BPAN/WT)	p_value	q_value	Gene	Hip_LFC_FvsM	Hip_adjP	DirLabel_Hippocampus	Fron_LFC_FvsM	Fron_adjP	DirLabel_Frontal
PILRB	0.4475	0.0390291	0.0945568	1.55254	0.000175076	0.0284661	yes	Tier 1	3.9088e-05	0.000684232	1.55254	0.000175076	0.0284661	PILRB	N/A			N/A
C3	-1.7855	0.00578666	0.0431496	-0.590891	0.0024125	0.065758	yes	Tier 1	4.18918e-05	0.000684232	-0.590891	0.0024125	0.065758	C3	-0.441242	0.518518	Concordant	-0.647687		Concordant
CST7	1.184	0.000737638	0.0181238	0.688293	0.0101984	0.146847	yes	Tier 2	2.63167e-05	0.000684232	0.688293	0.0101984	0.146847	CST7	-3.31884		Discordant	-1.2437		Discordant
CTSW	0.905167	0.0263788	0.0769666	0.519647	0.0429708	0.293432	yes	Tier 2	0.00268765	0.0188136	0.519647	0.0429708	0.293432	CTSW	-0.883458		Discordant	0.306173		Concordant
CYCS	0.591833	0.0452526	0.103866	0.502436	0.0430291	0.293432	yes	Tier 2	0.00441863	0.0270641	0.502436	0.0430291	0.293432	CYCS	0.103108	0.746583	Concordant	-0.0166811	0.983415	Discordant
B3GNT5	-1.05183	0.000675163	0.0181238	-0.496319	0.173334	0.493449	yes	Tier 2	0.000761112	0.00816899	-0.496319	0.173334	0.493449	B3GNT5	0.793759	0.380625	Discordant	1.3942		Discordant
CD44	1.51133	0.00208461	0.0332138	0.829675	0.0994455	0.400777	yes	Tier 2	0.000833571	0.00816899	0.829675	0.0994455	0.400777	CD44	0.59943	0.0857912	Concordant	0.373942	0.619607	Concordant
CD74	0.618	0.0799414	0.142382	1.18553	0.005052	0.0975607	yes	Tier 2	0.00127888	0.0104442	1.18553	0.005052	0.0975607	CD74	1.001	0.00474654	Concordant	0.398915	0.551299	Concordant
SERPINF1	-0.535333	0.0768154	0.139192	-0.350544	0.030107	0.262981	yes	Tier 2	0.00535784	0.0291705	-0.350544	0.030107	0.262981	SERPINF1	-0.172283	0.674379	Concordant	0.221604	0.757945	Discordant
IL6R	-0.3755	0.00460932	0.0416274	-0.197424	0.397061	0.751666	yes	Tier 2	0.00926362	0.0453917	-0.197424	0.397061	0.751666	IL6R	N/A			N/A
SPINT1	0.5405	0.0110749	0.0556689	0.294765	0.283843	0.646137	yes	Tier 2	0.0106461	0.0474234	0.294765	0.283843	0.646137	SPINT1	-0.533307	0.16668	Discordant	-0.150734	0.874559	Discordant
