# Supplementary material for: Aberrant immunomodulatory signature in β-propeller protein-associated neurodegeneration patient iPSC-derived microglia
Source: Sci Rep. 2026 Jun 15;16:18516. doi: 10.1038/s41598-026-55648-w (PMC13270018; doi:10.1038/s41598-026-55648-w)
Supplement: Supplementary file 5 — Supplementary Material 5 [file 41598_2026_55648_MOESM5_ESM.xlsx]

## Sheet: Cluster_down
Annotation Cluster 1	Enrichment Score: 12.627382449593144
Category	Term	Count	%	PValue	Genes	List Total	Pop Hits	Pop Total	Fold Enrichment	Bonferroni	Benjamini	FDR
GOTERM_CC_DIRECT	GO:0043202~lysosomal lumen	13	25.4902	6.97857e-18	CTSA, ARSA, IDUA, GBA1, CTSV, NAGLU, GLB1, NEU1, PPT1, IDS, MAN2B1, CTSD, GLA	51	99	20808	53.5758	7.11814e-16	7.11814e-16	6.00157e-16
KEGG_PATHWAY	hsa04142:Lysosome	15	29.4118	1.59709e-17	CTSA, ARSA, IDUA, GBA1, CTSV, CLN5, NAGLU, GLB1, NEU1, PPT1, IDS, DNASE2, MAN2B1, CTSD, GLA	37	133	9496	28.9453	1.18184e-15	1.18184e-15	1.18184e-15
GOTERM_CC_DIRECT	GO:0005764~lysosome	19	37.2549	1.32909e-16	CTSA, ARSA, IDUA, GGH, GBA1, CTSV, CLN5, NAGLU, GLB1, CREG1, NEU1, PPT1, IDS, DNASE2, MAN2B1, ACP3, SIAE, CTSD, GLA	51	532	20808	14.5714	1.13243e-14	4.51889e-15	3.81005e-15
UP_KW_CELLULAR_COMPONENT	KW-0458~Lysosome	18	35.2941	1.07974e-15	CTSA, ARSA, IDUA, GGH, GBA1, CTSV, CLN5, NAGLU, GLB1, NEU1, PPT1, IDS, DNASE2, MAN2B1, ACP3, SIAE, CTSD, GLA	50	450	18195	14.556	1.66533e-14	1.61961e-14	1.51164e-14
GOTERM_MF_DIRECT	GO:0016787~hydrolase activity	22	43.1373	1.01831e-09	CTSA, ARSA, CANT1, IDUA, GGH, GBA1, CTSV, CLN5, NDST1, NAGLU, GLB1, MAN2A1, NEU1, PPT1, IDS, DNASE2, MAN2B1, ACP3, CPVL, SIAE, CTSD, GLA	50	1847	19272	4.59106	1.47655e-07	7.38275e-08	7.23e-08
UP_SEQ_FEATURE	ACT_SITE:Nucleophile	11	21.5686	3.90327e-08	ARSA, GLB1, IDUA, MAN2A1, NEU1, GGH, IDS, GBA1, MAN2B1, ACP3, GLA	51	406	20669	10.9803	1.11633e-05	3.72112e-06	3.68209e-06
UP_KW_MOLECULAR_FUNCTION	KW-0378~Hydrolase	22	43.1373	6.38332e-08	CTSA, ARSA, CANT1, IDUA, GGH, GBA1, CTSV, CLN5, NDST1, NAGLU, GLB1, MAN2A1, NEU1, PPT1, IDS, DNASE2, MAN2B1, ACP3, CPVL, SIAE, CTSD, GLA	40	1940	12059	3.41879	1.59583e-06	7.97915e-07	7.97915e-07
Annotation Cluster 2	Enrichment Score: 8.576308999586884
Category	Term	Count	%	PValue	Genes	List Total	Pop Hits	Pop Total	Fold Enrichment	Bonferroni	Benjamini	FDR
GOTERM_CC_DIRECT	GO:0043202~lysosomal lumen	13	25.4902	6.97857e-18	CTSA, ARSA, IDUA, GBA1, CTSV, NAGLU, GLB1, NEU1, PPT1, IDS, MAN2B1, CTSD, GLA	51	99	20808	53.5758	7.11814e-16	7.11814e-16	6.00157e-16
GOTERM_MF_DIRECT	GO:0016798~hydrolase activity, acting on glycosyl bonds	9	17.6471	5.28563e-11	NAGLU, GLB1, IDUA, MAN2A1, NEU1, GBA1, MAN2B1, GLA, CLN5	50	88	19272	39.42	7.66416e-09	7.66416e-09	7.5056e-09
UP_KW_MOLECULAR_FUNCTION	KW-0326~Glycosidase	8	15.6863	1.19199e-08	NAGLU, GLB1, IDUA, MAN2A1, NEU1, GBA1, MAN2B1, GLA	40	89	12059	27.0989	2.97997e-07	2.97997e-07	2.97997e-07
UP_SEQ_FEATURE	ACT_SITE:Nucleophile	11	21.5686	3.90327e-08	ARSA, GLB1, IDUA, MAN2A1, NEU1, GGH, IDS, GBA1, MAN2B1, ACP3, GLA	51	406	20669	10.9803	1.11633e-05	3.72112e-06	3.68209e-06
KEGG_PATHWAY	hsa00511:Other glycan degradation	4	7.84314	3.92698e-05	GLB1, NEU1, GBA1, MAN2B1	37	18	9496	57.033	0.00290181	0.000765216	0.000765216
KEGG_PATHWAY	hsa00600:Sphingolipid metabolism	5	9.80392	5.17038e-05	ARSA, GLB1, NEU1, GBA1, GLA	37	55	9496	23.3317	0.00381887	0.000765216	0.000765216
Annotation Cluster 3	Enrichment Score: 4.813629771647531
Category	Term	Count	%	PValue	Genes	List Total	Pop Hits	Pop Total	Fold Enrichment	Bonferroni	Benjamini	FDR
GOTERM_BP_DIRECT	GO:0030200~heparan sulfate proteoglycan catabolic process	4	7.84314	1.87609e-06	NAGLU, GLB1, IDUA, IDS	51	10	19512	153.035	0.000806394	0.000806718	0.000804842
INTERPRO	IPR017853:Glycoside_hydrolase_SF	5	9.80392	1.21351e-05	NAGLU, GLB1, IDUA, GBA1, GLA	51	59	20827	34.6078	0.0024483	0.00245129	0.00231781
KEGG_PATHWAY	hsa00531:Glycosaminoglycan degradation	4	7.84314	4.65115e-05	NAGLU, GLB1, IDUA, IDS	37	19	9496	54.0313	0.00343602	0.000765216	0.000765216
UP_KW_DISEASE	KW-0510~Mucopolysaccharidosis	4	7.84314	5.25561e-05	NAGLU, GLB1, IDUA, IDS	28	14	4888	49.8776	0.00157548	0.00157668	0.00157668
Annotation Cluster 4	Enrichment Score: 4.695485716795955
Category	Term	Count	%	PValue	Genes	List Total	Pop Hits	Pop Total	Fold Enrichment	Bonferroni	Benjamini	FDR
UP_KW_MOLECULAR_FUNCTION	KW-0326~Glycosidase	8	15.6863	1.19199e-08	NAGLU, GLB1, IDUA, MAN2A1, NEU1, GBA1, MAN2B1, GLA	40	89	12059	27.0989	2.97997e-07	2.97997e-07	2.97997e-07
INTERPRO	IPR017853:Glycoside_hydrolase_SF	5	9.80392	1.21351e-05	NAGLU, GLB1, IDUA, GBA1, GLA	51	59	20827	34.6078	0.0024483	0.00245129	0.00231781
UP_SEQ_FEATURE	ACT_SITE:Proton donor	6	11.7647	0.0003198	GLB1, IDUA, GGH, GBA1, ACP3, GLA	51	247	20669	9.84472	0.0874181	0.0152438	0.0150839
GOTERM_MF_DIRECT	GO:0004553~hydrolase activity, hydrolyzing O-glycosyl compounds	3	5.88235	0.0035716	GLB1, IDUA, GLA	50	35	19272	33.0377	0.404771	0.103576	0.101433
Annotation Cluster 5	Enrichment Score: 3.939744708635812
Category	Term	Count	%	PValue	Genes	List Total	Pop Hits	Pop Total	Fold Enrichment	Bonferroni	Benjamini	FDR
UP_KW_MOLECULAR_FUNCTION	KW-0326~Glycosidase	8	15.6863	1.19199e-08	NAGLU, GLB1, IDUA, MAN2A1, NEU1, GBA1, MAN2B1, GLA	40	89	12059	27.0989	2.97997e-07	2.97997e-07	2.97997e-07
GOTERM_BP_DIRECT	GO:0005975~carbohydrate metabolic process	6	11.7647	0.000106089	GLB1, IDUA, MAN2A1, MAN2B1, SIAE, GLA	51	184	19512	12.4757	0.0445958	0.0152061	0.0151708
INTERPRO	IPR013780:Glyco_hydro_b	3	5.88235	0.00220021	MAN2A1, MAN2B1, GLA	51	29	20827	42.2454	0.359132	0.111111	0.10506
GOTERM_MF_DIRECT	GO:0003824~catalytic activity	4	7.84314	0.0626056	NDST1, MAN2A1, MAN2B1, GLA	50	358	19272	4.30659	0.999915	0.605188	0.592667
Annotation Cluster 6	Enrichment Score: 3.0137589425466245
Category	Term	Count	%	PValue	Genes	List Total	Pop Hits	Pop Total	Fold Enrichment	Bonferroni	Benjamini	FDR
GOTERM_CC_DIRECT	GO:0005794~Golgi apparatus	19	37.2549	4.47783e-09	CANT1, SERPINA1, GOLM1, GALNT1, GBA1, SPRING1, PLOD1, HS6ST1, SORL1, CLN5, NDST1, B4GAT1, GLB1, MAN2A1, PPT1, SPP1, B3GNT2, MGAT2, GLA	51	1492	20808	5.19571	4.56738e-07	6.57234e-08	5.54139e-08
UP_SEQ_FEATURE	TRANSMEM:Helical; Signal-anchor for type II membrane protein	11	21.5686	3.64063e-08	NDST1, EXTL2, CANT1, B4GAT1, GOLM1, MAN2A1, GALNT1, B3GNT2, MGAT2, HS6ST1, CLN5	51	403	20669	11.0621	1.04121e-05	3.72112e-06	3.68209e-06
UP_SEQ_FEATURE	TOPO_DOM:Lumenal	13	25.4902	5.91029e-08	CANT1, GOLM1, GALNT1, SPRING1, HS6ST1, SORL1, CLN5, NDST1, EXTL2, B4GAT1, MAN2A1, B3GNT2, MGAT2	51	683	20669	7.71386	1.69033e-05	4.22586e-06	4.18153e-06
UP_KW_DOMAIN	KW-0735~Signal-anchor	11	21.5686	3.52461e-06	NDST1, EXTL2, CANT1, B4GAT1, GOLM1, MAN2A1, GALNT1, B3GNT2, MGAT2, HS6ST1, CLN5	51	472	14656	6.69724	3.1721e-05	1.58607e-05	1.58607e-05
UP_KW_CELLULAR_COMPONENT	KW-0333~Golgi apparatus	11	21.5686	0.000323328	NDST1, CANT1, B4GAT1, GOLM1, MAN2A1, GALNT1, PPT1, B3GNT2, SPRING1, MGAT2, SORL1	50	1019	18195	3.92826	0.00483895	0.00161664	0.00150886
GOTERM_CC_DIRECT	GO:0000139~Golgi membrane	9	17.6471	0.000339806	NDST1, B4GAT1, MAN2A1, GALNT1, B3GNT2, SPRING1, MGAT2, HS6ST1, SORL1	51	736	20808	4.98913	0.0340721	0.00315093	0.00265667
GOTERM_MF_DIRECT	GO:0016757~glycosyltransferase activity	6	11.7647	0.000370988	EXTL2, B4GAT1, GALNT1, B3GNT2, GBA1, MGAT2	50	243	19272	9.51704	0.0523814	0.0176852	0.0173193
UP_KW_LIGAND	KW-0464~Manganese	5	9.80392	0.000715417	EXTL2, B4GAT1, GALNT1, B3GNT2, MGAT2	14	237	7011	10.5651	0.00570903	0.00572334	0.00572334
UP_KW_MOLECULAR_FUNCTION	KW-0328~Glycosyltransferase	6	11.7647	0.000974076	EXTL2, B4GAT1, GALNT1, B3GNT2, GBA1, MGAT2	40	239	12059	7.56841	0.0240694	0.0081173	0.0081173
INTERPRO	IPR029044:Nucleotide-diphossugar_trans	4	7.84314	0.00140685	EXTL2, GALNT1, MGAT2, PLOD1	51	92	20827	17.7553	0.247521	0.0947276	0.0895691
GOTERM_MF_DIRECT	GO:0030145~manganese ion binding	3	5.88235	0.0144537	EXTL2, GALNT1, MGAT2	50	72	19272	16.06	0.878894	0.261974	0.256554
UP_SEQ_FEATURE	TOPO_DOM:Cytoplasmic	17	33.3333	0.0196151	CANT1, CD93, GOLM1, GALNT1, SPRING1, HS6ST1, SORL1, SIRPB1, LILRA5, CLN5, NDST1, EFNB1, EXTL2, B4GAT1, MAN2A1, B3GNT2, MGAT2	51	3928	20669	1.75399	0.996537	0.526555	0.521032
GOTERM_MF_DIRECT	GO:0016740~transferase activity	9	17.6471	0.108082	NDST1, EXTL2, B4GAT1, GALNT1, B3GNT2, GBA1, MGAT2, HS6ST1, CLN5	50	1913	19272	1.81336	1	0.82484	0.807774
UP_KW_CELLULAR_COMPONENT	KW-0472~Membrane	28	54.902	0.13771	IGHV3OR16-12, CANT1, GBA1, SPRING1, PLOD1, HS6ST1, SIRPB1, IGHV4-30-4, LILRA5, CLN5, NDST1, EFNB1, EXTL2, MAN2A1, NEU1, MGAT2, ACP3, CD93, GOLM1, GALNT1, IGHV3-15, SORL1, OSCAR, B4GAT1, GPR180, IGKV4-1, B3GNT2, RECK	50	8428	18195	1.20897	0.891658	0.344276	0.321324
UP_KW_MOLECULAR_FUNCTION	KW-0808~Transferase	9	17.6471	0.362903	NDST1, EXTL2, B4GAT1, GALNT1, B3GNT2, GBA1, MGAT2, HS6ST1, CLN5	40	2093	12059	1.29636	0.999987	1	1
UP_SEQ_FEATURE	TRANSMEM:Helical	14	27.451	0.572434	CANT1, CD93, GALNT1, SPRING1, SORL1, SIRPB1, LILRA5, CLN5, NDST1, EFNB1, EXTL2, GPR180, MAN2A1, NEU1	51	5434	20669	1.04414	1	1	0.992982
UP_KW_DOMAIN	KW-1133~Transmembrane helix	20	39.2157	0.676315	CANT1, CD93, GOLM1, GALNT1, SPRING1, HS6ST1, SORL1, SIRPB1, LILRA5, CLN5, OSCAR, NDST1, EFNB1, EXTL2, B4GAT1, GPR180, MAN2A1, NEU1, B3GNT2, MGAT2	51	5895	14656	0.97497	0.999961	1	1
UP_KW_DOMAIN	KW-0812~Transmembrane	20	39.2157	0.702726	CANT1, CD93, GOLM1, GALNT1, SPRING1, HS6ST1, SORL1, SIRPB1, LILRA5, CLN5, OSCAR, NDST1, EFNB1, EXTL2, B4GAT1, GPR180, MAN2A1, NEU1, B3GNT2, MGAT2	51	5971	14656	0.962561	0.999982	1	1
Annotation Cluster 7	Enrichment Score: 2.245145905753987
Category	Term	Count	%	PValue	Genes	List Total	Pop Hits	Pop Total	Fold Enrichment	Bonferroni	Benjamini	FDR
KEGG_PATHWAY	hsa00600:Sphingolipid metabolism	5	9.80392	5.17038e-05	ARSA, GLB1, NEU1, GBA1, GLA	37	55	9496	23.3317	0.00381887	0.000765216	0.000765216
UP_KW_BIOLOGICAL_PROCESS	KW-0443~Lipid metabolism	6	11.7647	0.0105318	C3, ARSA, NEU1, GBA1, ACP3, GLA	22	769	11605	4.11573	0.26438	0.305422	0.305422
GOTERM_BP_DIRECT	GO:0006629~lipid metabolic process	7	13.7255	0.0205574	C3, ARSA, GPR180, NEU1, GBA1, ACP3, GLA	51	847	19512	3.16189	0.999868	0.686394	0.684797
GOTERM_MF_DIRECT	GO:0005102~signaling receptor binding	4	7.84314	0.0934166	C3, IDUA, GBA1, GLA	50	425	19272	3.62767	0.999999	0.796789	0.780304
Annotation Cluster 8	Enrichment Score: 1.5319292219222724
Category	Term	Count	%	PValue	Genes	List Total	Pop Hits	Pop Total	Fold Enrichment	Bonferroni	Benjamini	FDR
UP_KW_DISEASE	KW-0525~Neuronal ceroid lipofuscinosis	3	5.88235	0.00256699	PPT1, CTSD, CLN5	28	14	4888	37.4082	0.0742109	0.0385049	0.0385049
GOTERM_CC_DIRECT	GO:0005765~lysosomal membrane	6	11.7647	0.00322051	NEU1, PPT1, GBA1, ACP3, CTSD, CLN5	51	418	20808	5.85646	0.280373	0.0218995	0.0184643
UP_KW_DISEASE	KW-0523~Neurodegeneration	6	11.7647	0.0908607	NAGLU, PPT1, GBA1, CTSD, SORL1, CLN5	28	442	4888	2.36975	0.9426	0.630353	0.630353
GOTERM_CC_DIRECT	GO:0005829~cytosol	8	15.6863	0.992104	EXTL2, TPM4, PPT1, ACP3, PPIB, CTSD, SORL1, CLN5	51	5677	20808	0.574952	1	1	0.992104
Annotation Cluster 9	Enrichment Score: 1.4592654920696115
Category	Term	Count	%	PValue	Genes	List Total	Pop Hits	Pop Total	Fold Enrichment	Bonferroni	Benjamini	FDR
UP_KW_PTM	KW-0865~Zymogen	7	13.7255	0.000125389	CTSA, GLB1, IDS, MAN2B1, CTSV, CPVL, CTSD	51	227	14452	8.73836	0.00150363	0.000543352	0.000543352
GOTERM_MF_DIRECT	GO:0008233~peptidase activity	4	7.84314	0.160091	CTSA, CTSV, CPVL, CTSD	50	544	19272	2.83412	1	0.967214	0.947203
GOTERM_BP_DIRECT	GO:0006508~proteolysis	4	7.84314	0.246469	CTSA, CTSV, CPVL, CTSD	51	671	19512	2.2807	1	1	1
UP_KW_MOLECULAR_FUNCTION	KW-0645~Protease	4	7.84314	0.294138	CTSA, CTSV, CPVL, CTSD	40	586	12059	2.05785	0.999835	1	1
Annotation Cluster 10	Enrichment Score: 1.3012800343037656
Category	Term	Count	%	PValue	Genes	List Total	Pop Hits	Pop Total	Fold Enrichment	Bonferroni	Benjamini	FDR
GOTERM_MF_DIRECT	GO:0003823~antigen binding	5	9.80392	0.000487867	C3, IGHV3OR16-12, IGKV4-1, IGHV3-15, IGHV4-30-4	50	144	19272	13.3833	0.0683126	0.0176852	0.0173193
INTERPRO	IPR013783:Ig-like_fold	10	19.6078	0.00126472	C3, IGHV3OR16-12, IDUA, IGKV4-1, IGHV3-15, SORL1, SIRPB1, IGHV4-30-4, OSCAR, LILRA5	51	1123	20827	3.63644	0.225576	0.0947276	0.0895691
SMART	SM00406:IGv	5	9.80392	0.00248892	IGHV3OR16-12, IGKV4-1, IGHV3-15, SIRPB1, IGHV4-30-4	20	334	10704	8.01198	0.065071	0.0672009	0.0672009
GOTERM_CC_DIRECT	GO:0009986~cell surface	7	13.7255	0.00644759	C3, EFNB1, CD93, SORL1, SIRPB1, OSCAR, LILRA5	51	701	20808	4.07418	0.483037	0.0386856	0.0326172
GOTERM_CC_DIRECT	GO:0019814~immunoglobulin complex	4	7.84314	0.0133221	IGHV3OR16-12, IGKV4-1, IGHV3-15, IGHV4-30-4	51	206	20808	7.92233	0.74538	0.0715184	0.0602999
UP_KW_CELLULAR_COMPONENT	KW-1280~Immunoglobulin	4	7.84314	0.0159874	IGHV3OR16-12, IGKV4-1, IGHV3-15, IGHV4-30-4	50	197	18195	7.38883	0.214747	0.0599529	0.0559561
INTERPRO	IPR050199:IgHV	3	5.88235	0.0169841	IGHV3OR16-12, IGHV3-15, IGHV4-30-4	51	83	20827	14.7605	0.968578	0.218013	0.206141
INTERPRO	IPR036179:Ig-like_dom_sf	7	13.7255	0.0172683	IGHV3OR16-12, IGKV4-1, IGHV3-15, SIRPB1, IGHV4-30-4, OSCAR, LILRA5	51	869	20827	3.28954	0.970361	0.218013	0.206141
UP_KW_BIOLOGICAL_PROCESS	KW-0391~Immunity	6	11.7647	0.028518	C3, IGHV3OR16-12, IGKV4-1, IGHV3-15, IGHV4-30-4, LILRA5	22	988	11605	3.20344	0.567877	0.413512	0.413512
INTERPRO	IPR013106:Ig_V-set	5	9.80392	0.0286246	IGHV3OR16-12, IGKV4-1, IGHV3-15, SIRPB1, IGHV4-30-4	51	484	20827	4.21872	0.997167	0.321232	0.303739
GOTERM_BP_DIRECT	GO:0016064~immunoglobulin mediated immune response	3	5.88235	0.0297157	IGHV3OR16-12, IGHV3-15, IGHV4-30-4	51	105	19512	10.9311	0.999998	0.686394	0.684797
UP_SEQ_FEATURE	REGION:Complementarity-determining-3	3	5.88235	0.0445892	IGKV4-1, IGHV3-15, IGHV4-30-4	51	139	20669	8.74693	0.999998	0.630982	0.624363
UP_SEQ_FEATURE	REGION:Framework-1	3	5.88235	0.0457475	IGKV4-1, IGHV3-15, IGHV4-30-4	51	141	20669	8.62286	0.999998	0.630982	0.624363
UP_SEQ_FEATURE	REGION:Complementarity-determining-1	3	5.88235	0.0463308	IGKV4-1, IGHV3-15, IGHV4-30-4	51	142	20669	8.56214	0.999999	0.630982	0.624363
UP_SEQ_FEATURE	REGION:Complementarity-determining-2	3	5.88235	0.0463308	IGKV4-1, IGHV3-15, IGHV4-30-4	51	142	20669	8.56214	0.999999	0.630982	0.624363
UP_SEQ_FEATURE	REGION:Framework-2	3	5.88235	0.0463308	IGKV4-1, IGHV3-15, IGHV4-30-4	51	142	20669	8.56214	0.999999	0.630982	0.624363
UP_SEQ_FEATURE	REGION:Framework-3	3	5.88235	0.0463308	IGKV4-1, IGHV3-15, IGHV4-30-4	51	142	20669	8.56214	0.999999	0.630982	0.624363
UP_KW_DOMAIN	KW-0393~Immunoglobulin domain	7	13.7255	0.061339	IGHV3OR16-12, IGKV4-1, IGHV3-15, SIRPB1, IGHV4-30-4, OSCAR, LILRA5	51	828	14656	2.42948	0.434309	0.184017	0.184017
SMART	SM00409:IG	4	7.84314	0.0642478	IGKV4-1, SIRPB1, OSCAR, LILRA5	20	528	10704	4.05455	0.833527	0.452636	0.452636
UP_KW_BIOLOGICAL_PROCESS	KW-1064~Adaptive immunity	4	7.84314	0.0674702	IGHV3OR16-12, IGKV4-1, IGHV3-15, IGHV4-30-4	22	527	11605	4.0038	0.868108	0.652212	0.652212
UP_SEQ_FEATURE	DOMAIN:Ig-like	5	9.80392	0.0802666	IGKV4-1, IGHV3-15, SIRPB1, IGHV4-30-4, OSCAR	51	676	20669	2.99759	1	0.998097	0.987628
KEGG_PATHWAY	hsa04380:Osteoclast differentiation	3	5.88235	0.101843	SIRPB1, OSCAR, LILRA5	37	143	9496	5.38424	0.999647	1	1
INTERPRO	IPR007110:Ig-like_dom	5	9.80392	0.111968	IGKV4-1, IGHV3-15, SIRPB1, IGHV4-30-4, OSCAR	51	768	20827	2.65868	1	0.753915	0.71286
INTERPRO	IPR003599:Ig_sub	4	7.84314	0.133126	IGKV4-1, SIRPB1, OSCAR, LILRA5	51	528	20827	3.09373	1	0.867466	0.820228
GOTERM_BP_DIRECT	GO:0002376~immune system process	5	9.80392	0.226913	C3, IGKV4-1, IGHV3-15, IGHV4-30-4, LILRA5	51	953	19512	2.00728	1	1	1
UP_KW_CELLULAR_COMPONENT	KW-1003~Cell membrane	14	27.451	0.334092	CANT1, IGHV3OR16-12, CD93, IGHV3-15, SORL1, SIRPB1, IGHV4-30-4, LILRA5, OSCAR, EFNB1, NEU1, IGKV4-1, ACP3, RECK	50	4200	18195	1.213	0.997755	0.715911	0.668183
GOTERM_CC_DIRECT	GO:0005886~plasma membrane	17	33.3333	0.339778	CANT1, IGHV3OR16-12, CD93, GOLM1, IGHV3-15, HS6ST1, SORL1, SIRPB1, IGHV4-30-4, LILRA5, OSCAR, C3, EFNB1, NEU1, IGKV4-1, ACP3, RECK	51	5927	20808	1.17024	1	1	0.851485
GOTERM_BP_DIRECT	GO:0002250~adaptive immune response	3	5.88235	0.412687	IGKV4-1, IGHV3-15, IGHV4-30-4	51	549	19512	2.09065	1	1	1
UP_KW_MOLECULAR_FUNCTION	KW-0675~Receptor	4	7.84314	0.958252	CD93, SORL1, OSCAR, LILRA5	40	1906	12059	0.632686	1	1	1
UP_SEQ_FEATURE	TOPO_DOM:Extracellular	4	7.84314	0.982924	EFNB1, CD93, SIRPB1, LILRA5	51	3012	20669	0.538213	1	1	0.992982
UP_KW_DOMAIN	KW-0677~Repeat	7	13.7255	0.999951	CD93, NEU1, RECK, SORL1, SIRPB1, OSCAR, LILRA5	51	5140	14656	0.391363	1	1	1

## Sheet: Clusters_up
Annotation Cluster 1	Enrichment Score: 11.762490862634914
Category	Term	Count	%	PValue	Genes	List Total	Pop Hits	Pop Total	Fold Enrichment	Bonferroni	Benjamini	FDR
UP_SEQ_FEATURE	CARBOHYD:N-linked (GlcNAc...) asparagine	45	72.5806	2.74799e-17	NRP1, CPQ, GCNT1, CTSW, CD1C, CST7, CSF2RA, CD1A, MRC2, NDST2, ENPP2, EMILIN2, FCER1A, PLXNA1, ACP5, SCARF1, CTBS, NEO1, COLGALT1, ICOSLG, MICA, SEMA6B, IFNAR2, CD74, WSCD1, CADM1, PILRB, CNPY3, HLA-A, PILRA, RNASE1, MMP9, SUMF2, MMP12, PTPRC, CDCP1, B3GNT7, JAML, TCN1, CD109, PLXNB2, ADAM8, IL6ST, DSC2, ENG	62	4425	20669	3.39021	1.04149e-14	1.04149e-14	1.04149e-14
UP_KW_PTM	KW-0325~Glycoprotein	49	79.0323	8.23972e-13	NRP1, CPQ, CTSW, MRC2, NDST2, ENPP2, FCER1A, ACP5, EMILIN2, SCARF1, NEO1, CTBS, COLGALT1, ICOSLG, SEMA6B, IFNAR2, HLA-A, CNPY3, RNASE1, MMP9, SUMF2, KIAA1217, MMP12, CDCP1, B3GNT7, JAML, CD109, ADAM8, IL6ST, DSC2, ENG, GCNT1, CD1C, CST7, CSF2RA, CD1A, CST3, ATP5F1B, PLXNA1, MICA, CD74, WSCD1, CADM1, PILRB, PILRA, PTPRC, TCN1, APOC2, PLXNB2	62	4892	14452	2.33478	1.56561e-11	1.64794e-11	1.64794e-11
UP_KW_DOMAIN	KW-0732~Signal	43	69.3548	1.5443e-11	NRP1, CPQ, IGHV1-2, CTSW, CD1C, CST7, CSF2RA, CD1A, MRC2, CST3, ENPP2, EMILIN2, FCER1A, PLXNA1, ACP5, SCARF1, CTBS, NEO1, COLGALT1, ICOSLG, MICA, SEMA6B, IFNAR2, CADM1, PILRB, CNPY3, HLA-A, PILRA, RNASE1, MMP9, SUMF2, MMP12, PTPRC, CDCP1, JAML, TCN1, APOC2, CD109, PLXNB2, ADAM8, IL6ST, DSC2, ENG	58	4426	14656	2.45496	2.00759e-10	2.00759e-10	2.00759e-10
UP_KW_PTM	KW-1015~Disulfide bond	39	62.9032	2.54905e-08	NRP1, GCNT1, IGHV1-2, CTSW, CD1C, CST7, CSF2RA, CD1A, MRC2, NDST2, CST3, ENPP2, EMILIN2, FCER1A, PLXNA1, ACP5, MGAT1, SCARF1, NEO1, ICOSLG, MICA, SEMA6B, IFNAR2, CD74, CADM1, CNPY3, HLA-A, RNASE1, MMP9, SUMF2, MMP12, CDCP1, JAML, TCN1, CD109, PLXNB2, ADAM8, IL6ST, ENG	62	4060	14452	2.23911	4.84319e-07	2.54905e-07	2.54905e-07
Annotation Cluster 2	Enrichment Score: 4.185081369707394
Category	Term	Count	%	PValue	Genes	List Total	Pop Hits	Pop Total	Fold Enrichment	Bonferroni	Benjamini	FDR
UP_SEQ_FEATURE	TOPO_DOM:Cytoplasmic	31	50	9.68036e-08	NRP1, GCNT1, CD1C, CSF2RA, CD1A, MRC2, NDST2, FCER1A, PLXNA1, MGAT1, SCARF1, NEO1, ICOSLG, MICA, SEMA6B, IFNAR2, CD74, WSCD1, CADM1, PILRB, HLA-A, PILRA, PTPRC, CDCP1, B3GNT7, JAML, PLXNB2, ADAM8, IL6ST, DSC2, ENG	62	3928	20669	2.63098	3.66879e-05	1.34123e-05	1.34123e-05
UP_SEQ_FEATURE	TOPO_DOM:Extracellular	27	43.5484	1.06166e-07	NRP1, CD1C, CSF2RA, CD1A, MRC2, FCER1A, PLXNA1, SCARF1, NEO1, ICOSLG, MICA, SEMA6B, IFNAR2, CD74, WSCD1, CADM1, PILRB, HLA-A, PILRA, PTPRC, CDCP1, JAML, PLXNB2, ADAM8, IL6ST, DSC2, ENG	62	3012	20669	2.98839	4.02361e-05	1.34123e-05	1.34123e-05
GOTERM_CC_DIRECT	GO:0005886~plasma membrane	35	56.4516	7.31665e-06	NRP1, IGHV1-2, CD1C, CORO1A, CSF2RA, CD1A, CST3, ATP5F1B, ENPP2, FCER1A, PLXNA1, CAPN1, SCARF1, NEO1, ICOSLG, MICA, SEMA6B, IFNAR2, CD74, LYPLA1, CADM1, PILRB, HLA-A, PILRA, PTPRC, CDCP1, JAML, CD109, GNB1, MYH9, PLXNB2, ADAM8, IL6ST, DSC2, ENG	62	5927	20808	1.98185	0.00128691	0.000257546	0.000242913
GOTERM_CC_DIRECT	GO:0016020~membrane	44	70.9677	1.72619e-05	NRP1, GCNT1, GCC2, CTSW, CD1C, CORO1A, CSF2RA, CD1A, MRC2, NDST2, ATP5F1B, ENPP2, FCER1A, PLXNA1, ACP5, MGAT1, CAPN1, SCARF1, NEO1, COLGALT1, ICOSLG, MICA, SEMA6B, IFNAR2, CD74, LYPLA1, WSCD1, CADM1, PILRB, HLA-A, PILRA, PTPRC, CDCP1, B3GNT7, JAML, CD109, GNB1, MYH9, PLXNB2, ADAM8, IL6ST, RAN, DSC2, ENG	62	9038	20808	1.63388	0.00303351	0.000434014	0.000409354
UP_SEQ_FEATURE	TRANSMEM:Helical	31	50	0.000106624	NRP1, GCNT1, CD1C, CSF2RA, CD1A, MRC2, NDST2, ENPP2, FCER1A, PLXNA1, MGAT1, SCARF1, NEO1, ICOSLG, MICA, SEMA6B, IFNAR2, CD74, LYPLA1, CADM1, PILRB, HLA-A, PILRA, PTPRC, CDCP1, JAML, PLXNB2, ADAM8, IL6ST, DSC2, ENG	62	5434	20669	1.90182	0.039607	0.0080821	0.0080821
UP_KW_CELLULAR_COMPONENT	KW-1003~Cell membrane	27	43.5484	0.000400275	NRP1, IGHV1-2, CD1C, CSF2RA, CD1A, FCER1A, PLXNA1, CAPN1, NEO1, ICOSLG, MICA, SEMA6B, IFNAR2, CD74, LYPLA1, CADM1, HLA-A, PILRA, PTPRC, CDCP1, JAML, CD109, MYH9, PLXNB2, IL6ST, DSC2, ENG	61	4200	18195	1.91751	0.0111473	0.00913153	0.00913153
UP_KW_CELLULAR_COMPONENT	KW-0472~Membrane	40	64.5161	0.00270527	NRP1, GCNT1, IGHV1-2, GCC2, CD1C, CORO1A, CSF2RA, CD1A, MRC2, NDST2, ATP5F1B, ENPP2, FCER1A, PLXNA1, MGAT1, CAPN1, SCARF1, NEO1, ICOSLG, MICA, SEMA6B, IFNAR2, CD74, LYPLA1, WSCD1, CADM1, PILRB, HLA-A, PILRA, PTPRC, CDCP1, B3GNT7, JAML, CD109, MYH9, PLXNB2, ADAM8, IL6ST, DSC2, ENG	61	8428	18195	1.41566	0.0730451	0.0252492	0.0252492
UP_KW_DOMAIN	KW-1133~Transmembrane helix	33	53.2258	0.0107989	NRP1, GCNT1, CD1C, CSF2RA, CD1A, MRC2, NDST2, ENPP2, FCER1A, PLXNA1, MGAT1, SCARF1, NEO1, ICOSLG, MICA, SEMA6B, IFNAR2, CD74, LYPLA1, WSCD1, CADM1, PILRB, HLA-A, PILRA, PTPRC, CDCP1, B3GNT7, JAML, PLXNB2, ADAM8, IL6ST, DSC2, ENG	58	5895	14656	1.41455	0.131641	0.0433578	0.0433578
UP_KW_DOMAIN	KW-0812~Transmembrane	33	53.2258	0.0133409	NRP1, GCNT1, CD1C, CSF2RA, CD1A, MRC2, NDST2, ENPP2, FCER1A, PLXNA1, MGAT1, SCARF1, NEO1, ICOSLG, MICA, SEMA6B, IFNAR2, CD74, LYPLA1, WSCD1, CADM1, PILRB, HLA-A, PILRA, PTPRC, CDCP1, B3GNT7, JAML, PLXNB2, ADAM8, IL6ST, DSC2, ENG	58	5971	14656	1.39654	0.160206	0.0433578	0.0433578
Annotation Cluster 3	Enrichment Score: 3.378484229220811
Category	Term	Count	%	PValue	Genes	List Total	Pop Hits	Pop Total	Fold Enrichment	Bonferroni	Benjamini	FDR
INTERPRO	IPR013783:Ig-like_fold	19	30.6452	1.38719e-09	IFNAR2, CADM1, IGHV1-2, PILRB, HLA-A, PILRA, CD1C, CSF2RA, CD1A, PTPRC, JAML, CD109, PLXNB2, PLXNA1, FCER1A, IL6ST, NEO1, ICOSLG, MICA	61	1123	20827	5.77658	3.78702e-07	3.78702e-07	3.63443e-07
GOTERM_CC_DIRECT	GO:0009897~external side of plasma membrane	11	17.7419	2.42789e-07	CD74, PTPRC, FCER1A, HLA-A, IL6ST, CD1C, CSF2RA, MICA, ICOSLG, CD1A, ENG	62	402	20808	9.18344	4.273e-05	2.13654e-05	2.01515e-05
UP_SEQ_FEATURE	DOMAIN:Ig-like	12	19.3548	3.9844e-06	JAML, CADM1, IGHV1-2, FCER1A, PILRB, HLA-A, PILRA, CD1C, NEO1, MICA, ICOSLG, CD1A	62	676	20669	5.91783	0.00150895	0.000377522	0.000377522
INTERPRO	IPR036179:Ig-like_dom_sf	13	20.9677	5.69183e-06	CADM1, IGHV1-2, PILRB, HLA-A, PILRA, CD1C, CD1A, JAML, FCER1A, IL6ST, NEO1, ICOSLG, MICA	61	869	20827	5.10764	0.00155267	0.000776935	0.00074563
INTERPRO	IPR007110:Ig-like_dom	12	19.3548	1.05004e-05	JAML, CADM1, IGHV1-2, FCER1A, PILRB, HLA-A, PILRA, CD1C, NEO1, MICA, ICOSLG, CD1A	61	768	20827	5.33478	0.00286252	0.000955537	0.000917036
UP_KW_DOMAIN	KW-0393~Immunoglobulin domain	13	20.9677	6.54361e-05	CADM1, IGHV1-2, PILRB, HLA-A, PILRA, CD1C, CD1A, JAML, FCER1A, IL6ST, NEO1, ICOSLG, MICA	58	828	14656	3.96735	0.000850336	0.000425335	0.000425335
KEGG_PATHWAY	hsa04514:Cell adhesion molecules	6	9.67742	0.00100114	PTPRC, JAML, CADM1, HLA-A, NEO1, ICOSLG	47	160	9496	7.5766	0.133449	0.117031	0.116212
UP_KW_BIOLOGICAL_PROCESS	KW-0391~Immunity	10	16.129	0.00134043	CD74, JAML, CADM1, IGHV1-2, HLA-A, CNPY3, CD1C, MICA, ICOSLG, CD1A	34	988	11605	3.45469	0.0445808	0.0151915	0.0151915
GOTERM_BP_DIRECT	GO:0002376~immune system process	10	16.129	0.00187864	CD74, JAML, CADM1, CTSW, HLA-A, CNPY3, CD1C, MICA, ICOSLG, CD1A	59	953	19512	3.47022	0.72368	0.256997	0.256246
UP_KW_BIOLOGICAL_PROCESS	KW-1064~Adaptive immunity	7	11.2903	0.0033122	CD74, IGHV1-2, HLA-A, CD1C, MICA, ICOSLG, CD1A	34	527	11605	4.53371	0.106672	0.0281537	0.0281537
INTERPRO	IPR003599:Ig_sub	7	11.2903	0.00405694	JAML, CADM1, FCER1A, PILRB, PILRA, NEO1, ICOSLG	61	528	20827	4.52648	0.670375	0.0793401	0.0761432
GOTERM_BP_DIRECT	GO:0002250~adaptive immune response	7	11.2903	0.00566226	CD74, IGHV1-2, HLA-A, CD1C, MICA, ICOSLG, CD1A	59	549	19512	4.21673	0.979431	0.50238	0.500911
UP_SEQ_FEATURE	DOMAIN:Ig-like V-type	4	6.45161	0.00806004	CADM1, PILRB, PILRA, ICOSLG	62	139	20669	9.59341	0.953445	0.339417	0.339417
SMART	SM00409:IG	7	11.2903	0.0180706	JAML, CADM1, FCER1A, PILRB, PILRA, NEO1, ICOSLG	44	528	10704	3.22521	0.646349	0.343341	0.343341
INTERPRO	IPR013106:Ig_V-set	5	8.06452	0.0507123	JAML, CADM1, IGHV1-2, PILRA, ICOSLG	61	484	20827	3.52713	0.999999	0.477395	0.458159
INTERPRO	IPR003598:Ig_sub2	3	4.83871	0.174365	CADM1, FCER1A, NEO1	61	262	20827	3.90946	1	1	0.963235
SMART	SM00408:IGc2	3	4.83871	0.283791	CADM1, FCER1A, NEO1	44	262	10704	2.78557	1	1	1
Annotation Cluster 4	Enrichment Score: 2.733950150580616
Category	Term	Count	%	PValue	Genes	List Total	Pop Hits	Pop Total	Fold Enrichment	Bonferroni	Benjamini	FDR
GOTERM_BP_DIRECT	GO:0006955~immune response	10	16.129	4.44209e-05	CST3, CD74, IGHV1-2, ENPP2, CTSW, HLA-A, CST7, CD1C, MICA, CD1A	59	572	19512	5.78168	0.0299276	0.0303839	0.030295
INTERPRO	IPR050208:MHC_class-I_related	4	6.45161	7.07411e-05	HLA-A, CD1C, MICA, CD1A	61	28	20827	48.7752	0.0191277	0.00358276	0.0034384
INTERPRO	IPR011161:MHC_I-like_Ag-recog	4	6.45161	7.8742e-05	HLA-A, CD1C, MICA, CD1A	61	29	20827	47.0933	0.021268	0.00358276	0.0034384
INTERPRO	IPR037055:MHC_I-like_Ag-recog_sf	4	6.45161	7.8742e-05	HLA-A, CD1C, MICA, CD1A	61	29	20827	47.0933	0.021268	0.00358276	0.0034384
GOTERM_BP_DIRECT	GO:0001916~positive regulation of T cell mediated cytotoxicity	4	6.45161	0.000152473	PTPRC, HLA-A, CD1C, CD1A	59	35	19512	37.7956	0.0990444	0.0521457	0.0519932
INTERPRO	IPR011162:MHC_I/II-like_Ag-recog	4	6.45161	0.000336779	HLA-A, CD1C, MICA, CD1A	61	47	20827	29.0576	0.087855	0.0131344	0.0126052
UP_KW_BIOLOGICAL_PROCESS	KW-0391~Immunity	10	16.129	0.00134043	CD74, JAML, CADM1, IGHV1-2, HLA-A, CNPY3, CD1C, MICA, ICOSLG, CD1A	34	988	11605	3.45469	0.0445808	0.0151915	0.0151915
INTERPRO	IPR003597:Ig_C1-set	4	6.45161	0.00148311	HLA-A, CD1C, MICA, CD1A	61	78	20827	17.509	0.33315	0.0506113	0.048572
GOTERM_BP_DIRECT	GO:0002376~immune system process	10	16.129	0.00187864	CD74, JAML, CADM1, CTSW, HLA-A, CNPY3, CD1C, MICA, ICOSLG, CD1A	59	953	19512	3.47022	0.72368	0.256997	0.256246
UP_KW_BIOLOGICAL_PROCESS	KW-1064~Adaptive immunity	7	11.2903	0.0033122	CD74, IGHV1-2, HLA-A, CD1C, MICA, ICOSLG, CD1A	34	527	11605	4.53371	0.106672	0.0281537	0.0281537
SMART	SM00407:IGc1	4	6.45161	0.00333448	HLA-A, CD1C, MICA, CD1A	44	75	10704	12.9745	0.173358	0.190066	0.190066
GOTERM_BP_DIRECT	GO:0002250~adaptive immune response	7	11.2903	0.00566226	CD74, IGHV1-2, HLA-A, CD1C, MICA, ICOSLG, CD1A	59	549	19512	4.21673	0.979431	0.50238	0.500911
GOTERM_CC_DIRECT	GO:0010008~endosome membrane	3	4.83871	0.238002	HLA-A, CD1C, CD1A	62	317	20808	3.17615	1	1	0.948571
UP_KW_CELLULAR_COMPONENT	KW-0967~Endosome	4	6.45161	0.415014	CD74, HLA-A, CD1C, CD1A	61	708	18195	1.68519	1	1	1
GOTERM_CC_DIRECT	GO:0005768~endosome	4	6.45161	0.424129	CD74, CST7, CD1C, CD1A	62	808	20808	1.66145	1	1	0.948571
Annotation Cluster 5	Enrichment Score: 2.623550773662778
Category	Term	Count	%	PValue	Genes	List Total	Pop Hits	Pop Total	Fold Enrichment	Bonferroni	Benjamini	FDR
UP_KW_BIOLOGICAL_PROCESS	KW-0130~Cell adhesion	8	12.9032	0.000395189	JAML, CADM1, MYH9, EMILIN2, SCARF1, NEO1, DSC2, ENG	34	494	11605	5.52751	0.0133492	0.00992789	0.00992789
GOTERM_BP_DIRECT	GO:0007155~cell adhesion	8	12.9032	0.00379841	JAML, CADM1, MYH9, EMILIN2, SCARF1, NEO1, DSC2, ENG	59	677	19512	3.90797	0.925953	0.433019	0.431753
GOTERM_BP_DIRECT	GO:0007157~heterophilic cell-cell adhesion	3	4.83871	0.00897307	JAML, CADM1, SCARF1	59	48	19512	20.6695	0.997899	0.550212	0.548603
Annotation Cluster 6	Enrichment Score: 2.4944408161321845
Category	Term	Count	%	PValue	Genes	List Total	Pop Hits	Pop Total	Fold Enrichment	Bonferroni	Benjamini	FDR
GOTERM_BP_DIRECT	GO:0071526~semaphorin-plexin signaling pathway	4	6.45161	0.000323673	SEMA6B, NRP1, PLXNA1, PLXNB2	59	45	19512	29.3966	0.198627	0.059085	0.0589122
GOTERM_CC_DIRECT	GO:0002116~semaphorin receptor complex	3	4.83871	0.000866084	NRP1, PLXNA1, PLXNB2	62	15	20808	67.1226	0.141438	0.0145196	0.0136946
GOTERM_MF_DIRECT	GO:0017154~semaphorin receptor activity	3	4.83871	0.00114928	NRP1, PLXNA1, PLXNB2	62	16	19272	58.2823	0.209103	0.078151	0.0773848
INTERPRO	IPR002165:Plexin_repeat	3	4.83871	0.00315181	SEMA6B, PLXNA1, PLXNB2	61	29	20827	35.32	0.577601	0.0793401	0.0761432
INTERPRO	IPR036352:Semap_dom_sf	3	4.83871	0.0038292	SEMA6B, PLXNA1, PLXNB2	61	32	20827	32.0087	0.649144	0.0793401	0.0761432
INTERPRO	IPR001627:Semap_dom	3	4.83871	0.00406872	SEMA6B, PLXNA1, PLXNB2	61	33	20827	31.0387	0.671437	0.0793401	0.0761432
UP_SEQ_FEATURE	DOMAIN:Sema	3	4.83871	0.00426509	SEMA6B, PLXNA1, PLXNB2	62	33	20669	30.3065	0.802087	0.230924	0.230924
SMART	SM00630:Sema	3	4.83871	0.00724355	SEMA6B, PLXNA1, PLXNB2	44	32	10704	22.8068	0.339253	0.206441	0.206441
KEGG_PATHWAY	hsa04360:Axon guidance	5	8.06452	0.0118128	SEMA6B, NRP1, PLXNA1, PLXNB2, NEO1	47	184	9496	5.49029	0.817185	0.422307	0.419353
INTERPRO	IPR015943:WD40/YVTN_repeat-like_dom_sf	5	8.06452	0.0196853	SEMA6B, GNB1, PLXNA1, PLXNB2, CORO1A	61	358	20827	4.76852	0.995607	0.333268	0.319839
Annotation Cluster 7	Enrichment Score: 2.3068687549891416
Category	Term	Count	%	PValue	Genes	List Total	Pop Hits	Pop Total	Fold Enrichment	Bonferroni	Benjamini	FDR
GOTERM_MF_DIRECT	GO:0019955~cytokine binding	5	8.06452	1.4632e-05	IFNAR2, CD74, NRP1, IL6ST, CSF2RA	62	47	19272	33.0679	0.0029805	0.00298492	0.00295566
GOTERM_CC_DIRECT	GO:0043235~receptor complex	4	6.45161	0.0255537	IFNAR2, NRP1, IL6ST, ENG	62	216	20808	6.21505	0.989495	0.281091	0.26512
KEGG_PATHWAY	hsa05171:Coronavirus disease - COVID-19	3	4.83871	0.321097	IFNAR2, NRP1, IL6ST	47	238	9496	2.54675	1	1	1
Annotation Cluster 8	Enrichment Score: 1.8653686246331227
Category	Term	Count	%	PValue	Genes	List Total	Pop Hits	Pop Total	Fold Enrichment	Bonferroni	Benjamini	FDR
KEGG_PATHWAY	hsa04514:Cell adhesion molecules	6	9.67742	0.00100114	PTPRC, JAML, CADM1, HLA-A, NEO1, ICOSLG	47	160	9496	7.5766	0.133449	0.117031	0.116212
GOTERM_MF_DIRECT	GO:0005102~signaling receptor binding	5	8.06452	0.0455146	PTPRC, CADM1, HLA-A, CNPY3, ICOSLG	62	425	19272	3.65693	0.999925	0.52966	0.524467
GOTERM_BP_DIRECT	GO:0050852~T cell receptor signaling pathway	3	4.83871	0.0556223	PTPRC, HLA-A, ICOSLG	59	128	19512	7.75106	1	0.975529	0.972676
Annotation Cluster 9	Enrichment Score: 1.8028494669550081
Category	Term	Count	%	PValue	Genes	List Total	Pop Hits	Pop Total	Fold Enrichment	Bonferroni	Benjamini	FDR
GOTERM_BP_DIRECT	GO:0030574~collagen catabolic process	3	4.83871	0.00661026	MMP12, MRC2, MMP9	59	41	19512	24.1984	0.989288	0.50238	0.500911
GOTERM_MF_DIRECT	GO:0005518~collagen binding	3	4.83871	0.0212915	MMP12, MRC2, MMP9	62	71	19272	13.134	0.987604	0.361955	0.358407
UP_KW_LIGAND	KW-0106~Calcium	8	12.9032	0.0277349	MMP12, MRC2, NRP1, ENPP2, CAPN1, MMP9, DSC2, SUMF2	23	994	7011	2.45333	0.344201	0.416023	0.416023
Annotation Cluster 10	Enrichment Score: 1.76769734265632
Category	Term	Count	%	PValue	Genes	List Total	Pop Hits	Pop Total	Fold Enrichment	Bonferroni	Benjamini	FDR
GOTERM_MF_DIRECT	GO:0019955~cytokine binding	5	8.06452	1.4632e-05	IFNAR2, CD74, NRP1, IL6ST, CSF2RA	62	47	19272	33.0679	0.0029805	0.00298492	0.00295566
UP_SEQ_FEATURE	DOMAIN:Fibronectin type-III	5	8.06452	0.00174255	IFNAR2, PTPRC, IL6ST, NEO1, CSF2RA	62	174	20669	9.57963	0.483666	0.110071	0.110071
INTERPRO	IPR003961:FN3_dom	5	8.06452	0.00309785	IFNAR2, PTPRC, IL6ST, NEO1, CSF2RA	61	209	20827	8.16809	0.571312	0.0793401	0.0761432
INTERPRO	IPR036116:FN3_sf	5	8.06452	0.00320535	IFNAR2, PTPRC, IL6ST, NEO1, CSF2RA	61	211	20827	8.09067	0.583749	0.0793401	0.0761432
GOTERM_BP_DIRECT	GO:0007259~cell surface receptor signaling pathway via JAK-STAT	3	4.83871	0.0169666	IFNAR2, IL6ST, CSF2RA	59	67	19512	14.808	0.999992	0.610796	0.609011
GOTERM_BP_DIRECT	GO:0007166~cell surface receptor signaling pathway	5	8.06452	0.0307584	IFNAR2, PTPRC, FCER1A, IL6ST, CSF2RA	59	399	19512	4.14426	1	0.808493	0.806129
UP_SEQ_FEATURE	DOMAIN:Fibronectin type-III 1	3	4.83871	0.063531	PTPRC, IL6ST, NEO1	62	139	20669	7.19506	1	1	1
UP_SEQ_FEATURE	DOMAIN:Fibronectin type-III 2	3	4.83871	0.063531	PTPRC, IL6ST, NEO1	62	139	20669	7.19506	1	1	1
KEGG_PATHWAY	hsa05200:Pathways in cancer	6	9.67742	0.113709	IFNAR2, GNB1, CYCS, IL6ST, CSF2RA, MMP9	47	533	9496	2.2744	1	1	1
SMART	SM00060:FN3	3	4.83871	0.12154	PTPRC, IL6ST, NEO1	44	150	10704	4.86545	0.99938	0.769751	0.769751
KEGG_PATHWAY	hsa04630:JAK-STAT signaling pathway	3	4.83871	0.195388	IFNAR2, IL6ST, CSF2RA	47	168	9496	3.6079	1	1	1
KEGG_PATHWAY	hsa04060:Cytokine-cytokine receptor interaction	3	4.83871	0.425861	IFNAR2, IL6ST, CSF2RA	47	298	9496	2.03399	1	1	1
Annotation Cluster 11	Enrichment Score: 1.4134633483832078
Category	Term	Count	%	PValue	Genes	List Total	Pop Hits	Pop Total	Fold Enrichment	Bonferroni	Benjamini	FDR
GOTERM_MF_DIRECT	GO:0004866~endopeptidase inhibitor activity	3	4.83871	0.0113739	CST3, CD109, CST7	62	51	19272	18.2846	0.90305	0.314578	0.311494
GOTERM_MF_DIRECT	GO:0030414~peptidase inhibitor activity	3	4.83871	0.0647141	CST3, CD109, CST7	62	131	19272	7.11844	0.999999	0.694825	0.688013
UP_KW_MOLECULAR_FUNCTION	KW-0646~Protease inhibitor	3	4.83871	0.0781094	CST3, CD109, CST7	43	133	12059	6.32576	0.9317	0.409229	0.409229
Annotation Cluster 12	Enrichment Score: 1.2993513825399698
Category	Term	Count	%	PValue	Genes	List Total	Pop Hits	Pop Total	Fold Enrichment	Bonferroni	Benjamini	FDR
GOTERM_BP_DIRECT	GO:0022617~extracellular matrix disassembly	4	6.45161	0.000345526	MMP12, ADAM8, MMP9, ENG	59	46	19512	28.7576	0.21052	0.059085	0.0589122
UP_KW_MOLECULAR_FUNCTION	KW-0482~Metalloprotease	4	6.45161	0.0168634	MMP12, CPQ, ADAM8, MMP9	43	156	12059	7.19082	0.429497	0.278246	0.278246
GOTERM_MF_DIRECT	GO:0008237~metallopeptidase activity	4	6.45161	0.0169625	MMP12, CPQ, ADAM8, MMP9	62	171	19272	7.27108	0.9695	0.314578	0.311494
INTERPRO	IPR024079:MetalloPept_cat_dom_sf	3	4.83871	0.0244596	MMP12, ADAM8, MMP9	61	84	20827	12.1938	0.998841	0.333268	0.319839
GOTERM_MF_DIRECT	GO:0008233~peptidase activity	6	9.67742	0.0286779	MMP12, CPQ, CTSW, ADAM8, CAPN1, MMP9	62	544	19272	3.42837	0.997357	0.39002	0.386196
GOTERM_MF_DIRECT	GO:0004222~metalloendopeptidase activity	3	4.83871	0.0467347	MMP12, ADAM8, MMP9	62	109	19272	8.55519	0.999943	0.52966	0.524467
GOTERM_BP_DIRECT	GO:0006508~proteolysis	6	9.67742	0.0487544	MMP12, CPQ, CTSW, ADAM8, CAPN1, MMP9	59	671	19512	2.95719	1	0.912655	0.909986
UP_KW_MOLECULAR_FUNCTION	KW-0645~Protease	6	9.67742	0.0515256	MMP12, CPQ, CTSW, ADAM8, CAPN1, MMP9	43	586	12059	2.87142	0.82548	0.379221	0.379221
UP_KW_PTM	KW-0865~Zymogen	4	6.45161	0.0709129	MMP12, CPQ, CTSW, MMP9	62	227	14452	4.10743	0.752787	0.472753	0.472753
GOTERM_MF_DIRECT	GO:0004252~serine-type endopeptidase activity	3	4.83871	0.123583	MMP12, ADAM8, MMP9	62	192	19272	4.85685	1	0.921515	0.912481
GOTERM_MF_DIRECT	GO:0005509~calcium ion binding	5	8.06452	0.209002	MMP12, ENPP2, ADAM8, CAPN1, DSC2	62	744	19272	2.08897	1	1	0.995074
UP_KW_LIGAND	KW-0862~Zinc	7	11.2903	0.880117	MMP12, CPQ, ENPP2, ADAM8, HLA-A, MMP9, MICA	23	2593	7011	0.822901	1	1	1
GOTERM_MF_DIRECT	GO:0008270~zinc ion binding	4	6.45161	0.978293	MMP12, ENPP2, ADAM8, MMP9	62	2237	19272	0.555814	1	1	0.995074
Annotation Cluster 13	Enrichment Score: 1.2405618712381443
Category	Term	Count	%	PValue	Genes	List Total	Pop Hits	Pop Total	Fold Enrichment	Bonferroni	Benjamini	FDR
GOTERM_CC_DIRECT	GO:0005794~Golgi apparatus	14	22.5806	0.000321146	CD74, WSCD1, CPQ, GCNT1, GCC2, HLA-A, CD1C, CST7, NDST2, CST3, B3GNT7, MYH9, MGAT1, NEO1	62	1492	20808	3.14918	0.0549626	0.00706521	0.00666378
UP_SEQ_FEATURE	TRANSMEM:Helical; Signal-anchor for type II membrane protein	6	9.67742	0.00668676	NDST2, CD74, B3GNT7, WSCD1, GCNT1, MGAT1	62	403	20669	4.96334	0.921354	0.316785	0.316785
GOTERM_CC_DIRECT	GO:0000139~Golgi membrane	7	11.2903	0.0205039	NDST2, CD74, B3GNT7, WSCD1, GCNT1, MGAT1, HLA-A	62	736	20808	3.19197	0.97391	0.240579	0.22691
UP_KW_DOMAIN	KW-0735~Signal-anchor	6	9.67742	0.0360744	NDST2, CD74, B3GNT7, WSCD1, GCNT1, MGAT1	58	472	14656	3.21216	0.379751	0.0937934	0.0937934
GOTERM_MF_DIRECT	GO:0016757~glycosyltransferase activity	4	6.45161	0.0417501	B3GNT7, GCNT1, MGAT1, COLGALT1	62	243	19272	5.11669	0.999833	0.52966	0.524467
UP_KW_CELLULAR_COMPONENT	KW-0333~Golgi apparatus	8	12.9032	0.0495096	NDST2, CD74, B3GNT7, WSCD1, CPQ, GCNT1, GCC2, MGAT1	61	1019	18195	2.34174	0.758711	0.277254	0.277254
UP_KW_MOLECULAR_FUNCTION	KW-0328~Glycosyltransferase	4	6.45161	0.0501172	B3GNT7, GCNT1, MGAT1, COLGALT1	43	239	12059	4.69359	0.816722	0.379221	0.379221
UP_SEQ_FEATURE	TOPO_DOM:Lumenal	4	6.45161	0.327619	NDST2, B3GNT7, GCNT1, MGAT1	62	683	20669	1.95239	1	1	1
KEGG_PATHWAY	hsa01100:Metabolic pathways	9	14.5161	0.508878	NDST2, ATP5F1B, IDH1, GCNT1, ENPP2, ACP5, CYCS, MGAT1, COLGALT1	47	1583	9496	1.14869	1	1	1
GOTERM_MF_DIRECT	GO:0016740~transferase activity	5	8.06452	0.867603	NDST2, B3GNT7, GCNT1, MGAT1, COLGALT1	62	1913	19272	0.812438	1	1	0.995074
UP_KW_MOLECULAR_FUNCTION	KW-0808~Transferase	5	8.06452	0.948917	NDST2, B3GNT7, GCNT1, MGAT1, COLGALT1	43	2093	12059	0.669952	1	1	1
Annotation Cluster 14	Enrichment Score: 1.2290112177207455
Category	Term	Count	%	PValue	Genes	List Total	Pop Hits	Pop Total	Fold Enrichment	Bonferroni	Benjamini	FDR
KEGG_PATHWAY	hsa05167:Kaposi sarcoma-associated herpesvirus infection	6	9.67742	0.00245519	IFNAR2, GNB1, CYCS, HLA-A, IL6ST, MICA	47	196	9496	6.18498	0.296385	0.117031	0.116212
KEGG_PATHWAY	hsa05170:Human immunodeficiency virus 1 infection	3	4.83871	0.277871	GNB1, CYCS, HLA-A	47	214	9496	2.83237	1	1	1
KEGG_PATHWAY	hsa05163:Human cytomegalovirus infection	3	4.83871	0.301327	GNB1, CYCS, HLA-A	47	227	9496	2.67017	1	1	1
Annotation Cluster 15	Enrichment Score: 1.0623887039468867
Category	Term	Count	%	PValue	Genes	List Total	Pop Hits	Pop Total	Fold Enrichment	Bonferroni	Benjamini	FDR
GOTERM_BP_DIRECT	GO:0071526~semaphorin-plexin signaling pathway	4	6.45161	0.000323673	SEMA6B, NRP1, PLXNA1, PLXNB2	59	45	19512	29.3966	0.198627	0.059085	0.0589122
KEGG_PATHWAY	hsa04360:Axon guidance	5	8.06452	0.0118128	SEMA6B, NRP1, PLXNA1, PLXNB2, NEO1	47	184	9496	5.49029	0.817185	0.422307	0.419353
UP_KW_MOLECULAR_FUNCTION	KW-0217~Developmental protein	5	8.06452	0.500272	KIAA1217, SEMA6B, NRP1, CADM1, PLXNB2	43	1046	12059	1.34054	1	1	1
UP_KW_MOLECULAR_FUNCTION	KW-9996~Developmental protein	5	8.06452	0.500272	KIAA1217, SEMA6B, NRP1, CADM1, PLXNB2	43	1046	12059	1.34054	1	1	1
GOTERM_BP_DIRECT	GO:0030154~cell differentiation	4	6.45161	0.638603	SEMA6B, NRP1, CADM1, IL6ST	59	1094	19512	1.20918	1	1	0.998536
UP_KW_BIOLOGICAL_PROCESS	KW-0221~Differentiation	3	4.83871	0.69114	SEMA6B, NRP1, CADM1	34	825	11605	1.24118	1	1	1
Annotation Cluster 16	Enrichment Score: 0.49062833852480053
Category	Term	Count	%	PValue	Genes	List Total	Pop Hits	Pop Total	Fold Enrichment	Bonferroni	Benjamini	FDR
UP_KW_LIGAND	KW-0479~Metal-binding	17	27.4194	0.170986	NRP1, CPQ, IDH1, HLA-A, MMP9, SUMF2, MMP12, ATP5F1B, ENPP2, ACP5, CYCS, ADAM8, MGAT1, CAPN1, DSC2, RAN, MICA	23	4245	7011	1.22074	0.939962	1	1
GOTERM_MF_DIRECT	GO:0046872~metal ion binding	17	27.4194	0.224188	NRP1, CPQ, IDH1, HLA-A, MMP9, SUMF2, MMP12, ATP5F1B, ENPP2, ACP5, CYCS, ADAM8, MGAT1, CAPN1, DSC2, RAN, MICA	62	4143	19272	1.27547	1	1	0.995074
UP_KW_LIGAND	KW-0862~Zinc	7	11.2903	0.880117	MMP12, CPQ, ENPP2, ADAM8, HLA-A, MMP9, MICA	23	2593	7011	0.822901	1	1	1
Annotation Cluster 17	Enrichment Score: 0.3091700723268006
Category	Term	Count	%	PValue	Genes	List Total	Pop Hits	Pop Total	Fold Enrichment	Bonferroni	Benjamini	FDR
GOTERM_BP_DIRECT	GO:0030036~actin cytoskeleton organization	3	4.83871	0.158651	MYH9, CORO1A, RAN	59	239	19512	4.15119	1	1	0.998536
GOTERM_CC_DIRECT	GO:0032991~protein-containing complex	4	6.45161	0.415444	CD74, MYH9, CORO1A, RAN	62	797	20808	1.68438	1	1	0.948571
GOTERM_MF_DIRECT	GO:0003723~RNA binding	4	6.45161	0.891531	MYH9, HLA-A, CORO1A, RAN	62	1600	19272	0.777097	1	1	0.995074
UP_KW_PTM	KW-0832~Ubl conjugation	7	11.2903	0.986796	MRC2, H2AC12, MYH9, HLA-A, CORO1A, MICA, RAN	62	2816	14452	0.579431	1	1	1
Annotation Cluster 18	Enrichment Score: 0.25066191330491183
Category	Term	Count	%	PValue	Genes	List Total	Pop Hits	Pop Total	Fold Enrichment	Bonferroni	Benjamini	FDR
GOTERM_CC_DIRECT	GO:0005739~mitochondrion	7	11.2903	0.451771	NRP1, LYPLA1, ATP5F1B, CLPB, IDH1, CYCS, CAPN1	62	1832	20808	1.28236	1	1	0.948571
KEGG_PATHWAY	hsa05010:Alzheimer disease	3	4.83871	0.570522	ATP5F1B, CYCS, CAPN1	47	391	9496	1.5502	1	1	1
KEGG_PATHWAY	hsa05022:Pathways of neurodegeneration - multiple diseases	3	4.83871	0.686789	ATP5F1B, CYCS, CAPN1	47	483	9496	1.25492	1	1	1
Annotation Cluster 19	Enrichment Score: 0.1974961432735486
Category	Term	Count	%	PValue	Genes	List Total	Pop Hits	Pop Total	Fold Enrichment	Bonferroni	Benjamini	FDR
INTERPRO	IPR027417:P-loop_NTPase	6	9.67742	0.123777	NDST2, ATP5F1B, CLPB, WSCD1, MYH9, RAN	61	917	20827	2.23398	1	0.785839	0.754175
GOTERM_MF_DIRECT	GO:0000166~nucleotide binding	4	6.45161	0.93902	ATP5F1B, CLPB, MYH9, RAN	62	1839	19272	0.676104	1	1	0.995074
UP_KW_LIGAND	KW-0067~ATP-binding	3	4.83871	0.95931	ATP5F1B, CLPB, MYH9	23	1452	7011	0.629806	1	1	1
UP_KW_LIGAND	KW-0547~Nucleotide-binding	4	6.45161	0.959521	ATP5F1B, CLPB, MYH9, RAN	23	1888	7011	0.645818	1	1	1
GOTERM_MF_DIRECT	GO:0005524~ATP binding	3	4.83871	0.962036	ATP5F1B, CLPB, MYH9	62	1549	19272	0.602012	1	1	0.995074
Annotation Cluster 20	Enrichment Score: 0.02381227333992856
Category	Term	Count	%	PValue	Genes	List Total	Pop Hits	Pop Total	Fold Enrichment	Bonferroni	Benjamini	FDR
UP_KW_DOMAIN	KW-0175~Coiled coil	8	12.9032	0.930745	KIAA1217, GNB1, PLXNA1, MYH9, EMILIN2, GCC2, CNPY3, CORO1A	58	2756	14656	0.733497	1	1	1
GOTERM_CC_DIRECT	GO:0005856~cytoskeleton	3	4.83871	0.950179	KIAA1217, MYH9, CORO1A	62	1569	20808	0.641707	1	1	0.950179
UP_KW_CELLULAR_COMPONENT	KW-0206~Cytoskeleton	3	4.83871	0.959239	KIAA1217, MYH9, CORO1A	61	1462	18195	0.612063	1	1	1
