# Supplementary material for: Aberrant immunomodulatory signature in β-propeller protein-associated neurodegeneration patient iPSC-derived microglia
Source: Sci Rep. 2026 Jun 15;16:18516. doi: 10.1038/s41598-026-55648-w (PMC13270018; doi:10.1038/s41598-026-55648-w)
Supplement: Supplementary file 6 — Supplementary Material 6 [file 41598_2026_55648_MOESM6_ESM.xlsx]

## Sheet: Sheet1
Protein	log2FC_BPAN_vs_Ctrl	p_value	q_value	significant_5perc_FDR	FoldChange	Log(q-value)
KDM5D	-6.06067	6.25714e-12	3.01594e-09	TRUE	0.0149816	8.52058
RAD51C	-1.05883	3.18036e-05	0.00510977	TRUE	0.48002	2.2916
RPS9	-0.334	2.60732e-05	0.00510977	TRUE	0.793334	2.2916
CX3CR1	-1.699	5.90978e-05	0.00712129	TRUE	0.308	2.14744
PROS1	-0.513833	9.4188e-05	0.00831494	TRUE	0.700359	2.08014
TNFRSF13C	-2.06333	0.000103506	0.00831494	TRUE	0.239263	2.08014
VEGFA	1.81733	0.000124903	0.00860046	TRUE	3.52429	2.06548
TNFSF12	1.44	0.000207014	0.0124726	TRUE	2.71321	1.90404
MS4A4A	-1.35917	0.000252588	0.0128187	TRUE	0.389807	1.89216
SETD7	0.6445	0.000265947	0.0128187	TRUE	1.5632	1.89216
LFNG	0.786333	0.000305642	0.0128236	TRUE	1.72469	1.89199
MAFF	1.666	0.000339751	0.0128236	TRUE	3.17334	1.89199
TCIRG1	0.668833	0.000345866	0.0128236	TRUE	1.58979	1.89199
KIF2C	-1.12067	0.000398308	0.0137132	TRUE	0.459881	1.86286
CLEC7A	-0.776667	0.000484684	0.0155745	TRUE	0.583714	1.80759
ASH2L	-0.800167	0.000722131	0.0181238	TRUE	0.574283	1.74175
B3GNT5	-1.05183	0.000675163	0.0181238	TRUE	0.482355	1.74175
CST7	1.184	0.000737638	0.0181238	TRUE	2.27206	1.74175
ITGA6	-1.86767	0.000664676	0.0181238	TRUE	0.274016	1.74175
RRM2	-1.86533	0.000752027	0.0181238	TRUE	0.27446	1.74175
PTTG1	-0.8065	0.000802935	0.0184293	TRUE	0.571767	1.73449
TMEM173	-1.2505	0.000997131	0.0218462	TRUE	0.420303	1.66062
BARD1	-0.768167	0.00107626	0.0225547	TRUE	0.587163	1.64676
CKS1B	-1.08867	0.00146653	0.0294528	TRUE	0.470196	1.53087
NCOR2	0.43	0.00161635	0.0299646	TRUE	1.34723	1.52339
SLFN11	-1.31683	0.00159167	0.0299646	TRUE	0.401415	1.52339
MEF2C	-0.826167	0.00186054	0.0320278	TRUE	0.564026	1.49447
TMEM144	-1.536	0.00180231	0.0320278	TRUE	0.34484	1.49447
ATF3	-0.727333	0.00254317	0.0332138	TRUE	0.604019	1.47868
ATG7	0.4075	0.00233576	0.0332138	TRUE	1.32639	1.47868
CD44	1.51133	0.00208461	0.0332138	TRUE	2.85073	1.47868
CD84	-0.745667	0.00255453	0.0332138	TRUE	0.596392	1.47868
KAT2B	-0.2935	0.00229722	0.0332138	TRUE	0.81592	1.47868
NCAPH	-1.08967	0.00211288	0.0332138	TRUE	0.46987	1.47868
PIK3CD	-0.332167	0.00264739	0.0332138	TRUE	0.794343	1.47868
PTX3	0.793833	0.0024861	0.0332138	TRUE	1.73367	1.47868
RIPK2	-0.753833	0.00230941	0.0332138	TRUE	0.593026	1.47868
RPS21	-0.934833	0.00268742	0.0332138	TRUE	0.523103	1.47868
TRADD	0.500333	0.00267661	0.0332138	TRUE	1.41454	1.47868
CHN2	-1.33967	0.00290008	0.0333153	TRUE	0.395112	1.47736
EIF1	-0.411333	0.00290299	0.0333153	TRUE	0.751928	1.47736
SYK	-0.519	0.00285801	0.0333153	TRUE	0.697855	1.47736
RAD1	-0.432167	0.00297508	0.0333486	TRUE	0.741148	1.47692
H2AFX	-0.894833	0.00335508	0.0351554	TRUE	0.537809	1.45401
HSPB1	1.12117	0.00329868	0.0351554	TRUE	2.17523	1.45401
PCNA	-1.17317	0.00326829	0.0351554	TRUE	0.443447	1.45401
SMARCA5	-0.449333	0.00387679	0.0397577	TRUE	0.732381	1.40058
APC	0.384833	0.00450473	0.0416274	TRUE	1.30571	1.38062
APEX1	-0.586833	0.00449975	0.0416274	TRUE	0.665803	1.38062
ATR	0.539667	0.00482524	0.0416274	TRUE	1.45364	1.38062
COX5B	-0.693667	0.00457862	0.0416274	TRUE	0.61828	1.38062
IL6R	-0.3755	0.00460932	0.0416274	TRUE	0.770838	1.38062
MAFB	0.607833	0.00449114	0.0416274	TRUE	1.52397	1.38062
MAP3K14	1.007	0.00471313	0.0416274	TRUE	2.00973	1.38062
OAS1	-1.37317	0.00429603	0.0416274	TRUE	0.386043	1.38062
TOP2A	-0.896167	0.00483637	0.0416274	TRUE	0.537313	1.38062
TP53BP2	-0.417833	0.00492736	0.0416665	TRUE	0.748548	1.38021
NCF1	1.03833	0.00510668	0.0424383	TRUE	2.05385	1.37224
C3	-1.7855	0.00578666	0.0431496	TRUE	0.290075	1.36502
DOT1L	1.2535	0.00585193	0.0431496	TRUE	2.38419	1.36502
IRF8	-0.622	0.00562762	0.0431496	TRUE	0.64977	1.36502
LSR	2.15433	0.00608523	0.0431496	TRUE	4.45163	1.36502
MGMT	-1.223	0.00587296	0.0431496	TRUE	0.428391	1.36502
RAC1	-0.654167	0.00608723	0.0431496	TRUE	0.635442	1.36502
RALA	0.673167	0.00550087	0.0431496	TRUE	1.59457	1.36502
RPL9	-1.409	0.00528488	0.0431496	TRUE	0.376573	1.36502
SESN1	-1.12933	0.00552909	0.0431496	TRUE	0.457127	1.36502
SUV39H1	-0.6645	0.00608749	0.0431496	TRUE	0.630907	1.36502
TNFRSF25	1.724	0.00618967	0.043238	TRUE	3.30351	1.36413
CCNI	-0.7945	0.00652212	0.0449094	TRUE	0.576543	1.34766
TRPM4	1.00367	0.00663974	0.0450754	TRUE	2.00509	1.34606
RAD17	-0.518167	0.00673844	0.0451101	TRUE	0.698259	1.34573
PARP1	-1.23583	0.00703088	0.0464231	TRUE	0.424597	1.33327
RBFOX3	0.534333	0.00726222	0.0466719	TRUE	1.44827	1.33094
SPIB	-1.02583	0.00725991	0.0466719	TRUE	0.491127	1.33094
OLFML3	-0.557333	0.00780669	0.0495109	TRUE	0.679557	1.3053
RPL29	-1.38783	0.00794165	0.0497127	TRUE	0.382138	1.30353
PDPN	-2.30283	0.00820266	0.0500466	FALSE	0.202665	1.30063
TGFB1	0.797	0.00815737	0.0500466	FALSE	1.73748	1.30063
ETS2	-0.693	0.00844314	0.0508699	FALSE	0.618566	1.29354
IL3RA	-1.82567	0.00864967	0.0514709	FALSE	0.282111	1.28844
LY9	0.8145	0.00880156	0.051736	FALSE	1.75869	1.28621
KDM1A	-0.577333	0.00903841	0.0520101	FALSE	0.670201	1.28391
MAP3K1	-0.573333	0.00906401	0.0520101	FALSE	0.672062	1.28391
TPSB2	-0.615667	0.00931505	0.0528218	FALSE	0.652628	1.27719
SUZ12	-0.688	0.00973905	0.054584	FALSE	0.620714	1.26293
TIMELESS	-0.528833	0.00985917	0.0546221	FALSE	0.693115	1.26263
CLN3	0.523333	0.010488	0.0555516	FALSE	1.43727	1.2553
GNA15	0.909833	0.0104625	0.0555516	FALSE	1.87883	1.2553
IGSF6	-1.11133	0.0103542	0.0555516	FALSE	0.462866	1.2553
KDM4B	0.343833	0.0104862	0.0555516	FALSE	1.26912	1.2553
CNP	0.394167	0.0107266	0.0556689	FALSE	1.31418	1.25439
KCND1	0.619667	0.0110876	0.0556689	FALSE	1.53652	1.25439
LTBR	0.246333	0.0108449	0.0556689	FALSE	1.18619	1.25439
NCOR1	0.292167	0.0110119	0.0556689	FALSE	1.22448	1.25439
SPINT1	0.5405	0.0110749	0.0556689	FALSE	1.45448	1.25439
CASP3	-0.880333	0.0116413	0.0560085	FALSE	0.543242	1.25175
CD68	0.691	0.0117362	0.0560085	FALSE	1.6144	1.25175
EP300	-0.507333	0.0114169	0.0560085	FALSE	0.703522	1.25175
HAT1	-1.0955	0.0116549	0.0560085	FALSE	0.467974	1.25175
SMARCD1	-0.653333	0.0116135	0.0560085	FALSE	0.63581	1.25175
BIRC3	2.05	0.0122171	0.0560825	FALSE	4.14106	1.25117
BRD2	-0.534	0.0120352	0.0560825	FALSE	0.690637	1.25117
MVP	0.851833	0.0119465	0.0560825	FALSE	1.80479	1.25117
NFKB2	0.954	0.0121168	0.0560825	FALSE	1.93724	1.25117
HDAC2	-1.495	0.012507	0.0568712	FALSE	0.354781	1.24511
BNIP3	0.817333	0.0133	0.0571661	FALSE	1.76215	1.24286
C3AR1	-0.536167	0.0133877	0.0571661	FALSE	0.689601	1.24286
CLIC4	-0.6355	0.0137193	0.0571661	FALSE	0.643718	1.24286
CSF2RB	0.336333	0.0137578	0.0571661	FALSE	1.26254	1.24286
CSNK2A2	-0.674667	0.0135971	0.0571661	FALSE	0.626477	1.24286
IKBKG	0.328	0.0127179	0.0571661	FALSE	1.25527	1.24286
LAIR1	0.386167	0.0131366	0.0571661	FALSE	1.30692	1.24286
LTB	1.72867	0.0137034	0.0571661	FALSE	3.31421	1.24286
RB1CC1	-0.734833	0.0135197	0.0571661	FALSE	0.600887	1.24286
RPL28	-1.4715	0.0132864	0.0571661	FALSE	0.360607	1.24286
SIRT1	-0.7715	0.014082	0.0580131	FALSE	0.585808	1.23647
BCL2	0.922667	0.0144282	0.0582495	FALSE	1.89562	1.23471
CD3G	-1.66483	0.015227	0.0582495	FALSE	0.315381	1.23471
DNMT3A	0.333667	0.0143817	0.0582495	FALSE	1.26021	1.23471
FEN1	-1.20733	0.0148693	0.0582495	FALSE	0.433068	1.23471
KDM6A	0.500167	0.0151399	0.0582495	FALSE	1.41438	1.23471
NRP2	0.943	0.0148275	0.0582495	FALSE	1.92252	1.23471
POS_F	0.2235	0.0150126	0.0582495	FALSE	1.16756	1.23471
RPS10	-1.34583	0.0145427	0.0582495	FALSE	0.393427	1.23471
XRCC6	-0.892667	0.0148173	0.0582495	FALSE	0.538618	1.23471
GBA	-0.916167	0.0165313	0.0622507	FALSE	0.529915	1.20586
NOD1	0.597333	0.0164616	0.0622507	FALSE	1.51292	1.20586
AKT2	-0.2975	0.0169622	0.0628369	FALSE	0.813661	1.20179
IKBKB	0.522	0.0168801	0.0628369	FALSE	1.43594	1.20179
PARP2	-0.338333	0.0170987	0.0628369	FALSE	0.790955	1.20179
VIM	-0.577667	0.0172084	0.0628369	FALSE	0.670047	1.20179
BOK	0.349	0.0177541	0.0633888	FALSE	1.27368	1.19799
NFE2L2	-0.764333	0.0177521	0.0633888	FALSE	0.588725	1.19799
SUPT7L	0.365	0.0176495	0.0633888	FALSE	1.28788	1.19799
BNIP3L	-0.968667	0.0188979	0.0642944	FALSE	0.510978	1.19183
DOCK1	0.896	0.0183708	0.0642944	FALSE	1.8609	1.19183
INPP5D	-0.826333	0.0189415	0.0642944	FALSE	0.563961	1.19183
P2RX7	-0.426333	0.0188847	0.0642944	FALSE	0.744151	1.19183
PPP3CB	0.415167	0.0186996	0.0642944	FALSE	1.33345	1.19183
RAD9A	0.923167	0.018817	0.0642944	FALSE	1.89627	1.19183
RPL36AL	-1.52933	0.0188719	0.0642944	FALSE	0.346437	1.19183
IRAK4	1.05967	0.0195078	0.0652325	FALSE	2.08445	1.18554
MAN2B1	0.312833	0.0195924	0.0652325	FALSE	1.24214	1.18554
POS_B	0.2195	0.0196652	0.0652325	FALSE	1.16433	1.18554
ST3GAL6	0.452833	0.0197592	0.0652325	FALSE	1.36873	1.18554
AARS	-0.622167	0.0201191	0.0652394	FALSE	0.649694	1.18549
GCLC	-0.453333	0.0201674	0.0652394	FALSE	0.730353	1.18549
HDAC1	-0.507	0.0199979	0.0652394	FALSE	0.703684	1.18549
VAV1	-0.349833	0.0204952	0.0654216	FALSE	0.784675	1.18428
ZNF367	-1.04483	0.0203922	0.0654216	FALSE	0.484701	1.18428
SOCS3	1.16	0.0206835	0.0655885	FALSE	2.23457	1.18317
MCM5	-0.392333	0.0210514	0.0663189	FALSE	0.761896	1.17836
RSAD2	-0.906667	0.0216267	0.0676888	FALSE	0.533416	1.16948
RAD51	-0.812	0.0222096	0.0690648	FALSE	0.569592	1.16074
HPGDS	-0.517833	0.0227394	0.0702591	FALSE	0.69842	1.1533
POS_A	0.225833	0.0231527	0.0710654	FALSE	1.16945	1.14834
TLE3	-0.615167	0.0232953	0.0710654	FALSE	0.652854	1.14834
IGF2R	0.3115	0.0239543	0.0726163	FALSE	1.241	1.13897
BIK	0.814667	0.0250117	0.0743751	FALSE	1.75889	1.12857
IFITM2	-0.871667	0.0251114	0.0743751	FALSE	0.546515	1.12857
MTO1	-0.138833	0.0251518	0.0743751	FALSE	0.908253	1.12857
TBP	-0.2155	0.0248409	0.0743751	FALSE	0.861248	1.12857
CD72	0.436167	0.0265072	0.0769666	FALSE	1.353	1.1137
CTSW	0.905167	0.0263788	0.0769666	FALSE	1.87276	1.1137
TXNRD1	-0.497	0.0262868	0.0769666	FALSE	0.708579	1.1137
TPD52	-1.18833	0.0268451	0.077481	FALSE	0.43881	1.1108
HOMER1	0.359167	0.0272533	0.0775619	FALSE	1.28268	1.11035
MAPK12	0.5535	0.0273255	0.0775619	FALSE	1.46764	1.11035
TREM2	-1.0345	0.0273559	0.0775619	FALSE	0.488185	1.11035
CASP1	-0.794667	0.027922	0.0787042	FALSE	0.576476	1.104
TOPBP1	-0.2535	0.0281501	0.0788857	FALSE	0.838859	1.103
NBN	-0.457833	0.0285076	0.0794258	FALSE	0.728079	1.10004
ABCC3	1.86333	0.0293794	0.0813844	FALSE	3.63847	1.08946
AKT1	0.419833	0.0297704	0.081658	FALSE	1.33777	1.088
PLEKHM1	0.252333	0.029817	0.081658	FALSE	1.19113	1.088
KDM4C	0.2435	0.0301072	0.0817403	FALSE	1.18386	1.08756
POS_C	0.208667	0.0301863	0.0817403	FALSE	1.15562	1.08756
RNF8	-0.261333	0.0304006	0.0818608	FALSE	0.834316	1.08692
ATM	0.338333	0.0317196	0.084938	FALSE	1.2643	1.0709
MDM2	0.545167	0.0321261	0.0853411	FALSE	1.45919	1.06884
PTPN6	0.233333	0.0322242	0.0853411	FALSE	1.17555	1.06884
MBD3	0.9665	0.0330147	0.0869568	FALSE	1.95409	1.0607
EXO1	-0.6365	0.0335922	0.0876168	FALSE	0.643272	1.05741
JARID2	0.235	0.0336289	0.0876168	FALSE	1.17691	1.05741
HPRT1	-0.454167	0.0344707	0.0888495	FALSE	0.729932	1.05134
PTGER3	1.95817	0.0344617	0.0888495	FALSE	3.88568	1.05134
FANCD2	-0.345667	0.0352816	0.0896168	FALSE	0.786944	1.04761
GADD45G	0.801167	0.0354158	0.0896168	FALSE	1.74251	1.04761
PPP3CA	-1.1025	0.0352306	0.0896168	FALSE	0.465709	1.04761
PTEN	-0.788333	0.0355121	0.0896168	FALSE	0.579013	1.04761
CYTIP	-0.5275	0.0370885	0.0921254	FALSE	0.693756	1.03562
EED	-0.260833	0.037115	0.0921254	FALSE	0.834606	1.03562
KDM3B	-0.351167	0.0372706	0.0921254	FALSE	0.78395	1.03562
TNFRSF10B	0.336167	0.0372161	0.0921254	FALSE	1.2624	1.03562
BMI1	0.540833	0.0380326	0.0935292	FALSE	1.45481	1.02905
DDB2	0.4365	0.038735	0.0945568	FALSE	1.35332	1.02431
PILRB	0.4475	0.0390291	0.0945568	FALSE	1.36368	1.02431
VAMP7	-0.618333	0.039039	0.0945568	FALSE	0.651423	1.02431
CNN2	-0.428667	0.0400933	0.0966248	FALSE	0.742948	1.01491
PSMB8	-0.3565	0.0406512	0.0974821	FALSE	0.781057	1.01108
BIRC2	-0.591167	0.0412177	0.0983512	FALSE	0.663806	1.00722
SUMO1	-1.28767	0.0415303	0.0986089	FALSE	0.409613	1.00608
KDM5C	0.131667	0.0427844	0.101089	FALSE	1.09556	0.995298
SOD2	0.355167	0.0432014	0.101576	FALSE	1.27913	0.993209
HIRA	-0.615833	0.0442169	0.103459	FALSE	0.652553	0.985232
CYCS	0.591833	0.0452526	0.103866	FALSE	1.50716	0.983528
GPR183	-0.977	0.0446757	0.103866	FALSE	0.508035	0.983528
LRRC25	0.539333	0.0450132	0.103866	FALSE	1.4533	0.983528
OGG1	0.487333	0.0450833	0.103866	FALSE	1.40185	0.983528
BLNK	-0.327167	0.0458646	0.104771	FALSE	0.7971	0.979758
KDM3A	-0.643833	0.0468571	0.106534	FALSE	0.64001	0.972513
RPS2	-0.339667	0.0471386	0.10667	FALSE	0.790224	0.971956
PYCARD	-0.354833	0.04758	0.106855	FALSE	0.78196	0.971205
TFG	-0.553333	0.0476636	0.106855	FALSE	0.681444	0.971205
NFKB1	-1.10383	0.0478882	0.106862	FALSE	0.465279	0.971178
ASPH	0.4055	0.0482835	0.107247	FALSE	1.32455	0.969614
PINK1	-0.722	0.0486422	0.107548	FALSE	0.606256	0.968396
STAT1	-0.560333	0.0499478	0.109931	FALSE	0.678145	0.95888
APOE	-0.931333	0.0521221	0.113678	FALSE	0.524373	0.944323
SOX4	0.889167	0.0519072	0.113678	FALSE	1.85211	0.944323
TP53	-0.521667	0.0525022	0.113991	FALSE	0.696567	0.943129
HILPDA	0.241667	0.0536709	0.115448	FALSE	1.18236	0.937612
IRF3	0.411167	0.0535872	0.115448	FALSE	1.32976	0.937612
ITGAX	0.5775	0.0538919	0.115448	FALSE	1.49226	0.937612
CASP7	-0.786167	0.055424	0.11807	FALSE	0.579883	0.92786
HMGB1	-0.301167	0.0556057	0.11807	FALSE	0.811596	0.92786
DICER1	-0.3605	0.0567725	0.119847	FALSE	0.778895	0.921373
TBC1D4	-0.7275	0.0569398	0.119847	FALSE	0.60395	0.921373
STEAP4	0.354833	0.0572692	0.120016	FALSE	1.27884	0.920759
CP	0.141	0.0577541	0.120508	FALSE	1.10267	0.918982
ANXA1	-0.697333	0.0589732	0.122522	FALSE	0.616711	0.911786
PRKAR2A	-0.3075	0.0594261	0.122933	FALSE	0.808041	0.910332
PEX14	-0.510833	0.0603499	0.12431	FALSE	0.701817	0.905492
CASP6	-0.458667	0.061152	0.124779	FALSE	0.727658	0.903858
KDM4D	-0.4555	0.061354	0.124779	FALSE	0.729257	0.903858
LACC1	0.434667	0.0611885	0.124779	FALSE	1.3516	0.903858
IRF1	0.584333	0.0621754	0.125918	FALSE	1.49935	0.899911
PPP3R1	-0.241333	0.0625255	0.126098	FALSE	0.845963	0.899294
OPTN	-0.766333	0.0637375	0.128006	FALSE	0.58791	0.892769
BCL2A1	-0.719667	0.0647493	0.128493	FALSE	0.607238	0.89112
IL2RG	1.10317	0.0647798	0.128493	FALSE	2.14826	0.89112
ITGB5	-0.931667	0.0646677	0.128493	FALSE	0.524252	0.89112
KDM4A	-0.496833	0.0652569	0.128909	FALSE	0.708661	0.889716
DDX58	-0.617167	0.0655328	0.128926	FALSE	0.65195	0.88966
RAD50	-0.442667	0.0662373	0.129257	FALSE	0.735773	0.888548
RPA1	-0.674	0.065975	0.129257	FALSE	0.626767	0.888548
FCGR3A	-1.62167	0.0665721	0.129368	FALSE	0.32496	0.888173
PTMS	0.508167	0.0668312	0.129368	FALSE	1.42224	0.888173
RHOA	-0.665833	0.0672866	0.129729	FALSE	0.630325	0.886965
PECAM1	-0.487667	0.06874	0.131597	FALSE	0.713178	0.880754
TRAF2	0.278	0.0688018	0.131597	FALSE	1.21251	0.880754
CDC7	-0.421833	0.0696599	0.132189	FALSE	0.746475	0.878804
MR1	-0.934667	0.0694379	0.132189	FALSE	0.523163	0.878804
TGFA	0.122	0.0699503	0.13222	FALSE	1.08824	0.878704
PLCG2	-0.1835	0.0702654	0.132297	FALSE	0.880564	0.878451
POS_D	0.187667	0.0709013	0.132974	FALSE	1.13892	0.876232
LILRB4	-0.435	0.0718376	0.134208	FALSE	0.739694	0.872221
LYN	-0.552	0.0732281	0.136278	FALSE	0.682074	0.865575
EZH2	-0.382167	0.0737814	0.136779	FALSE	0.767284	0.863979
GPR84	0.9175	0.0751831	0.138812	FALSE	1.88884	0.857574
SMC1A	0.513333	0.0754536	0.138812	FALSE	1.42734	0.857574
ATG5	-0.519167	0.0763576	0.139192	FALSE	0.697775	0.856386
FCGR2B	1.74517	0.07662	0.139192	FALSE	3.35234	0.856386
LRRC3	0.305833	0.07681	0.139192	FALSE	1.23613	0.856386
SERPINF1	-0.535333	0.0768154	0.139192	FALSE	0.689999	0.856386
TNF	0.996167	0.0780241	0.140852	FALSE	1.99469	0.851236
ARID1A	-0.321	0.0801792	0.142382	FALSE	0.800515	0.846545
CD74	0.618	0.0799414	0.142382	FALSE	1.53475	0.846545
CLCF1	-0.0661667	0.0803484	0.142382	FALSE	0.955173	0.846545
SLC44A1	-0.690833	0.08007	0.142382	FALSE	0.619496	0.846545
STMN1	-0.4365	0.0797101	0.142382	FALSE	0.738925	0.846545
CHEK1	-0.491667	0.0817246	0.143764	FALSE	0.711203	0.842351
PIK3CG	-0.3325	0.081622	0.143764	FALSE	0.794159	0.842351
IRF4	0.6325	0.0820457	0.143804	FALSE	1.55025	0.84223
CCNG2	-0.465167	0.0830936	0.144589	FALSE	0.724387	0.839865
KDM5A	-0.388833	0.0829544	0.144589	FALSE	0.763747	0.839865
TMCC3	-0.791833	0.084368	0.146278	FALSE	0.57761	0.83482
PIK3R2	0.599667	0.0851237	0.146534	FALSE	1.51537	0.83406
RAB7A	-0.744667	0.0848997	0.146534	FALSE	0.596806	0.83406
BIRC5	-0.637	0.0866385	0.148084	FALSE	0.643049	0.829491
RIPK1	-0.315	0.0864968	0.148084	FALSE	0.803851	0.829491
SFTPD	-0.221	0.0872767	0.148648	FALSE	0.857971	0.827841
CD24	-0.695167	0.0878123	0.149034	FALSE	0.617638	0.826716
BCL2L2	0.202	0.0910777	0.153495	FALSE	1.15029	0.813907
RALB	-0.363667	0.0908767	0.153495	FALSE	0.777187	0.813907
IL10RB	-0.420667	0.0915833	0.153809	FALSE	0.747079	0.813018
ANAPC15	-0.2615	0.0920894	0.154122	FALSE	0.83422	0.812136
EEF2K	0.3565	0.092767	0.154719	FALSE	1.28032	0.810457
CD6	-0.437667	0.0932235	0.154944	FALSE	0.738328	0.809825
MSH2	-0.340667	0.0945246	0.156567	FALSE	0.789676	0.805301
CD70	0.5135	0.0964173	0.158652	FALSE	1.42751	0.799555
COTL1	-0.470667	0.096442	0.158652	FALSE	0.721631	0.799555
BRCA1	-0.318	0.0970876	0.159171	FALSE	0.802181	0.798136
NEG_A	0.479333	0.0990352	0.161813	FALSE	1.3941	0.790986
PIK3CA	-0.277333	0.101671	0.165559	FALSE	0.825115	0.781047
LAMP2	-0.450333	0.102278	0.165987	FALSE	0.731874	0.779926
FOXP3	0.1625	0.102977	0.16656	FALSE	1.11922	0.77843
MBD2	0.112	0.105454	0.169389	FALSE	1.08073	0.771114
NEG_D	-0.364167	0.10578	0.169389	FALSE	0.776918	0.771114
TGM1	0.4185	0.105326	0.169389	FALSE	1.33654	0.771114
CREB1	0.230167	0.106204	0.169441	FALSE	1.17297	0.770981
HDAC6	0.350667	0.106581	0.169441	FALSE	1.27515	0.770981
SNCA	0.182167	0.106868	0.169441	FALSE	1.13459	0.770981
ATP6V0E1	-0.614167	0.10988	0.172804	FALSE	0.653307	0.762447
FSCN1	1.005	0.110064	0.172804	FALSE	2.00694	0.762447
MYD88	-0.217	0.109917	0.172804	FALSE	0.860353	0.762447
EZH1	-0.278667	0.112502	0.176059	FALSE	0.824353	0.754342
CLSTN1	-0.254833	0.117294	0.182964	FALSE	0.838084	0.737634
IRF2	-0.2495	0.118116	0.183651	FALSE	0.841188	0.736007
S1PR3	-0.0741667	0.119059	0.184022	FALSE	0.949891	0.735131
WAS	-0.146333	0.119118	0.184022	FALSE	0.903544	0.735131
CD86	-0.777667	0.121093	0.186476	FALSE	0.583309	0.729378
ISLR2	0.198667	0.122387	0.187869	FALSE	1.14764	0.726146
BID	-0.741	0.123586	0.188507	FALSE	0.598324	0.724671
HIF1A	0.236833	0.123322	0.188507	FALSE	1.1784	0.724671
DLG1	0.230667	0.124881	0.189	FALSE	1.17338	0.723537
LMNA	1.58517	0.125085	0.189	FALSE	3.00042	0.723537
UNG	-0.624833	0.124964	0.189	FALSE	0.648495	0.723537
HELLS	-0.432	0.127636	0.192252	FALSE	0.741234	0.71613
FAS	-0.473167	0.129618	0.194629	FALSE	0.720382	0.710793
GADD45A	0.283333	0.130288	0.195028	FALSE	1.217	0.709903
IGF1	-0.538667	0.130751	0.195114	FALSE	0.688407	0.709711
FADD	0.429167	0.131961	0.196312	FALSE	1.34646	0.707054
PLLP	0.174833	0.135897	0.200927	FALSE	1.12883	0.696961
SETD1B	0.228833	0.13549	0.200927	FALSE	1.17189	0.696961
NLRP3	0.223667	0.137158	0.202171	FALSE	1.1677	0.694281
HMOX1	-0.3635	0.138859	0.204055	FALSE	0.777277	0.690252
IFNAR1	-0.305	0.140603	0.20599	FALSE	0.809442	0.686153
P2RY12	-0.371333	0.141033	0.205994	FALSE	0.773068	0.686145
XPNPEP1	-0.294667	0.144436	0.210326	FALSE	0.815261	0.677106
HLA-E	-0.2475	0.145476	0.211203	FALSE	0.842355	0.6753
MPG	-0.306833	0.146143	0.211535	FALSE	0.808414	0.674618
CSK	-0.182833	0.146755	0.211784	FALSE	0.880971	0.674106
MSR1	-0.667667	0.151043	0.217322	FALSE	0.629524	0.662897
BAK1	0.247167	0.151658	0.217557	FALSE	1.18687	0.662427
CTSS	-0.697167	0.153619	0.219716	FALSE	0.616782	0.658139
SIN3A	-0.232167	0.15537	0.22026	FALSE	0.851355	0.657065
STX18	-0.153333	0.154575	0.22026	FALSE	0.899171	0.657065
TNFRSF12A	0.5005	0.155222	0.22026	FALSE	1.4147	0.657065
PRKACA	-0.179667	0.160103	0.225642	FALSE	0.882907	0.64658
TNFRSF1B	0.291333	0.159711	0.225642	FALSE	1.22377	0.64658
CD36	-0.997667	0.161286	0.226646	FALSE	0.500809	0.644651
KDM5B	-0.605667	0.162762	0.227395	FALSE	0.657168	0.643219
TRAF1	0.501833	0.162439	0.227395	FALSE	1.41601	0.643219
TRAF3	0.514667	0.164134	0.228649	FALSE	1.42866	0.64083
MDC1	0.144167	0.164667	0.22873	FALSE	1.10509	0.640676
IL1B	0.573	0.165249	0.22888	FALSE	1.48761	0.640393
CD300LF	0.3055	0.166753	0.230301	FALSE	1.23585	0.637704
TARBP2	0.0636667	0.16829	0.231759	FALSE	1.04512	0.634964
EPSTI1	-0.330667	0.169615	0.232918	FALSE	0.795169	0.632796
TGFBR1	-0.514167	0.175301	0.240043	FALSE	0.700197	0.619711
DLG4	0.183667	0.177258	0.241351	FALSE	1.13577	0.61735
SLAMF8	0.944333	0.176781	0.241351	FALSE	1.9243	0.61735
DOCK2	0.158	0.178354	0.241654	FALSE	1.11574	0.616806
MAPK10	-0.141833	0.178483	0.241654	FALSE	0.906367	0.616806
ASB7	-0.232667	0.179593	0.242476	FALSE	0.85106	0.615331
GSTM1	1.45467	0.186225	0.25003	FALSE	2.74093	0.602008
PLD1	-0.388333	0.185972	0.25003	FALSE	0.764012	0.602008
IRF6	-0.176	0.188916	0.251573	FALSE	0.885154	0.599336
ITGAV	0.256667	0.189463	0.251573	FALSE	1.19472	0.599336
PRKDC	0.365667	0.189197	0.251573	FALSE	1.28848	0.599336
PSEN2	0.242667	0.188553	0.251573	FALSE	1.18318	0.599336
MAP2K1	-0.3955	0.192697	0.255164	FALSE	0.760226	0.59318
COL6A3	-0.0321667	0.195502	0.25817	FALSE	0.97795	0.588094
PRKAR1A	-0.393333	0.197377	0.259933	FALSE	0.761368	0.585138
LARS	0.152	0.198091	0.260163	FALSE	1.11111	0.584754
AK1	-0.2165	0.208023	0.270993	FALSE	0.860651	0.567043
CCL4	-0.464833	0.207431	0.270993	FALSE	0.724555	0.567043
RELA	-0.171	0.207484	0.270993	FALSE	0.888227	0.567043
JAG1	-0.4165	0.209689	0.272427	FALSE	0.74924	0.56475
CALCOCO2	0.197	0.215036	0.278622	FALSE	1.14631	0.554984
IGF1R	-0.316167	0.218637	0.282528	FALSE	0.803201	0.548938
SLC1A3	0.500167	0.22012	0.283683	FALSE	1.41438	0.547166
EGR1	-0.6605	0.220762	0.283753	FALSE	0.632659	0.547059
LDHA	-0.509	0.222079	0.284686	FALSE	0.702709	0.545633
RAC2	0.266167	0.224575	0.286362	FALSE	1.20261	0.543084
TNFRSF11B	0.411167	0.224353	0.286362	FALSE	1.32976	0.543084
AMBRA1	-0.210833	0.225674	0.287004	FALSE	0.864038	0.542111
LGMN	-0.426333	0.227832	0.288038	FALSE	0.744151	0.540551
SH2D1A	0.0751667	0.228114	0.288038	FALSE	1.05348	0.540551
ULK1	0.273333	0.228279	0.288038	FALSE	1.2086	0.540551
IRAK1	0.377	0.231996	0.291204	FALSE	1.29864	0.535803
TNFRSF4	0.126833	0.23176	0.291204	FALSE	1.09189	0.535803
KDM1B	0.150333	0.234284	0.293311	FALSE	1.10983	0.532672
PRKACB	-0.167833	0.251765	0.314381	FALSE	0.890179	0.502544
TNFSF13B	-0.1795	0.2592	0.322828	FALSE	0.883009	0.491029
CD3D	-0.702667	0.259969	0.322951	FALSE	0.614435	0.490863
AMIGO2	-0.379833	0.265424	0.328589	FALSE	0.768526	0.483346
HPS4	0.147667	0.265871	0.328589	FALSE	1.10778	0.483346
IKBKE	0.3125	0.272347	0.335732	FALSE	1.24186	0.474007
MCM6	-0.331333	0.274018	0.336931	FALSE	0.794802	0.472459
SRGN	-0.3765	0.275323	0.337673	FALSE	0.770304	0.471504
BRAF	-0.120333	0.276821	0.338649	FALSE	0.919975	0.47025
TMC7	-0.393167	0.278177	0.339446	FALSE	0.761456	0.46923
SLAMF9	-0.178333	0.280997	0.342022	FALSE	0.883723	0.465946
FAM104A	0.120333	0.282228	0.342654	FALSE	1.08699	0.465144
S1PR4	0.283167	0.287028	0.347607	FALSE	1.21686	0.458911
CDC25A	-0.372	0.289502	0.348009	FALSE	0.772711	0.458409
GNLY	-0.0786667	0.289526	0.348009	FALSE	0.946932	0.458409
POS_E	0.0663333	0.288398	0.348009	FALSE	1.04705	0.458409
SELL	-0.1245	0.294193	0.352739	FALSE	0.917322	0.452547
LDLRAD3	-0.454833	0.295079	0.352923	FALSE	0.729594	0.45232
DNA2	-0.264667	0.2984	0.355514	FALSE	0.832391	0.449143
WDR5	-0.176833	0.298721	0.355514	FALSE	0.884643	0.449143
IFI30	0.293833	0.307232	0.36406	FALSE	1.22589	0.438827
MYC	0.571333	0.307412	0.36406	FALSE	1.4859	0.438827
SMARCA4	-0.088	0.309237	0.365324	FALSE	0.940826	0.437322
S100A12	-0.492833	0.312142	0.367855	FALSE	0.710628	0.434324
FABP5	0.275	0.314751	0.370024	FALSE	1.20999	0.43177
ERCC2	0.14	0.317593	0.372457	FALSE	1.10191	0.428924
FCGR1A	-0.418667	0.327303	0.382912	FALSE	0.748116	0.416901
C6	-0.1025	0.343751	0.384322	FALSE	0.931418	0.415305
CABLES1	0.305	0.344454	0.384322	FALSE	1.23542	0.415305
CD8A	-0.0146667	0.343436	0.384322	FALSE	0.989885	0.415305
DLX2	-0.024	0.343436	0.384322	FALSE	0.983502	0.415305
FCAR	-0.00633333	0.343436	0.384322	FALSE	0.99562	0.415305
GJA1	-0.031	0.343436	0.384322	FALSE	0.978742	0.415305
GZMB	-0.024	0.343436	0.384322	FALSE	0.983502	0.415305
HCAR2	-0.0576667	0.343436	0.384322	FALSE	0.960817	0.415305
HRK	-0.00633333	0.343436	0.384322	FALSE	0.99562	0.415305
KLRB1	-0.0323333	0.343436	0.384322	FALSE	0.977838	0.415305
LOX	-0.00166667	0.343436	0.384322	FALSE	0.998845	0.415305
MYCT1	-0.0401667	0.343436	0.384322	FALSE	0.972543	0.415305
NPTX1	-0.0703333	0.343436	0.384322	FALSE	0.952418	0.415305
PLA2G5	-0.0153333	0.343436	0.384322	FALSE	0.989428	0.415305
RAG1	-0.014	0.343436	0.384322	FALSE	0.990343	0.415305
RELN	-0.014	0.343436	0.384322	FALSE	0.990343	0.415305
SALL1	-0.0323333	0.343436	0.384322	FALSE	0.977838	0.415305
SYN2	-0.00833333	0.343436	0.384322	FALSE	0.99424	0.415305
TSPAN18	-0.0401667	0.343436	0.384322	FALSE	0.972543	0.415305
UGT8	-0.0631667	0.343436	0.384322	FALSE	0.957161	0.415305
POLE	0.345333	0.346059	0.38522	FALSE	1.27044	0.414291
TREM1	-0.415667	0.347565	0.386006	FALSE	0.749673	0.413406
TET1	-0.103333	0.36438	0.40375	FALSE	0.93088	0.393888
TLR2	-0.258167	0.36904	0.407975	FALSE	0.83615	0.389366
IL1A	-0.251333	0.375674	0.414359	FALSE	0.84012	0.382623
ITGA7	-0.368833	0.381747	0.420096	FALSE	0.774408	0.376651
CCL3	0.398167	0.383067	0.420588	FALSE	1.31783	0.376143
MYORG	-0.0581667	0.392229	0.429669	FALSE	0.960484	0.366866
MERTK	0.223	0.401828	0.438192	FALSE	1.16716	0.358335
SESN2	-0.146	0.401768	0.438192	FALSE	0.903753	0.358335
CSF3R	-0.193667	0.415015	0.451551	FALSE	0.874381	0.345293
NEG_C	-0.234167	0.416094	0.451706	FALSE	0.850176	0.345144
NTHL1	-0.209	0.421744	0.45681	FALSE	0.865137	0.340264
SYP	0.0901667	0.441896	0.477564	FALSE	1.06449	0.320968
CTSE	0.028	0.448656	0.483786	FALSE	1.0196	0.315347
IRAK2	-0.238667	0.451983	0.485202	FALSE	0.847528	0.314077
MAP1LC3A	0.135	0.451023	0.485202	FALSE	1.09809	0.314077
CCL2	-0.598	0.482545	0.516859	FALSE	0.660669	0.286628
SETD2	0.0853333	0.485801	0.519194	FALSE	1.06093	0.284671
SETD1A	0.0976667	0.500175	0.533373	FALSE	1.07004	0.272969
KMT2A	0.106833	0.50788	0.540393	FALSE	1.07686	0.26729
BRD3	0.158	0.51235	0.543949	FALSE	1.11574	0.264442
BAG3	-0.0598333	0.513907	0.54398	FALSE	0.959375	0.264417
BIN1	-0.206333	0.514637	0.54398	FALSE	0.866737	0.264417
PILRA	-0.418667	0.527193	0.556033	FALSE	0.748116	0.254899
IRF7	0.125333	0.532728	0.560644	FALSE	1.09076	0.251313
PMP22	0.271167	0.534514	0.561297	FALSE	1.20678	0.250807
TRAF6	-0.0643333	0.537281	0.562977	FALSE	0.956387	0.249509
PRKCQ	0.0953333	0.539724	0.56431	FALSE	1.06831	0.248483
ZBP1	-0.255	0.543384	0.566907	FALSE	0.837987	0.246488
BRD4	-0.0431667	0.548194	0.56946	FALSE	0.970522	0.244537
LMNB1	0.203833	0.547835	0.56946	FALSE	1.15175	0.244537
SRXN1	-0.163833	0.556576	0.576924	FALSE	0.89265	0.238882
KDM2B	-0.0545	0.57985	0.599759	FALSE	0.962928	0.222023
FGD2	0.071	0.582173	0.600184	FALSE	1.05044	0.221716
OSGIN1	-0.0581667	0.582751	0.600184	FALSE	0.960484	0.221716
CD3E	-0.117333	0.591833	0.608238	FALSE	0.92189	0.215927
NRGN	-0.155333	0.609291	0.624848	FALSE	0.897925	0.204226
XIAP	0.0316667	0.612383	0.626685	FALSE	1.02219	0.202951
IFNAR2	0.0918333	0.640304	0.65387	FALSE	1.06572	0.184509
MAG	-0.0835	0.663714	0.676342	FALSE	0.943765	0.169833
NEG_H	0.115333	0.675038	0.686431	FALSE	1.08323	0.163403
CREBBP	0.0543333	0.691638	0.701831	FALSE	1.03838	0.153768
NEG_F	-0.0448333	0.738731	0.748043	FALSE	0.969402	0.126073
JAM2	-0.1285	0.744604	0.752409	FALSE	0.914782	0.123546
GRM2	-0.0316667	0.757035	0.76337	FALSE	0.978289	0.117265
CSF1R	-0.0625	0.764482	0.76927	FALSE	0.957603	0.113921
NEG_B	-0.0305	0.876137	0.879788	FALSE	0.979081	0.0556221
FDXR	-0.0143333	0.950582	0.952558	FALSE	0.990114	0.0211085
LRG1	0.00566667	0.982921	0.982921	FALSE	1.00394	0.00748142
